# Supplementary material for: Chemical Oxidation of Coronene: A Crystallographic and Computational Study of Charge-Regulated π‑Stacking
Source: ACS Phys Chem Au. 2026 Mar 18;6(3):571–9. doi: 10.1021/acsphyschemau.6c00020 (PMC13220186; doi:10.1021/acsphyschemau.6c00020)
Supplement: Supplementary file 2 [file pg6c00020_si_002.cif]

data_2(C24H12)_SbCl6_2Et3O_2SbCl6
_audit_creation_date               2024-05-01
_audit_creation_method
;
Olex2 1.5-ac6-019
(compiled 2024.02.14 svn.r2f8d729c for Rigaku Oxford Diffraction, GUI svn.r6920)
;
_shelx_SHELXL_version_number       '2019/3'
_audit_contact_author_address      ?
_audit_contact_author_email        ?
_audit_contact_author_name         ''
_audit_contact_author_phone        ?
_publ_contact_author_id_orcid      ?
_publ_section_references               ?
_chemical_name_common              ?
_chemical_name_systematic          ?
_chemical_formula_moiety           '2(C24 H12), 2(C6 H15 O), 3(Cl6 Sb)'
_chemical_formula_sum              'C60 H54 Cl18 O2 Sb3'
_chemical_formula_weight           1810.38
_chemical_melting_point            ?
loop_
  _atom_type_symbol
  _atom_type_description
  _atom_type_scat_dispersion_real
  _atom_type_scat_dispersion_imag
  _atom_type_scat_source
 'C' 'C' 0.0181 0.0091 'International Tables Vol C Tables 4.2.6.8 and 6.1.1.4'
 'H' 'H' 0.0000 0.0000 'International Tables Vol C Tables 4.2.6.8 and 6.1.1.4'
 'Cl' 'Cl' 0.3639 0.7018 'International Tables Vol C Tables 4.2.6.8 and 6.1.1.4'
 'O' 'O' 0.0492 0.0322 'International Tables Vol C Tables 4.2.6.8 and 6.1.1.4'
 'Sb' 'Sb' -0.0562 5.8946
 'International Tables Vol C Tables 4.2.6.8 and 6.1.1.4'

_shelx_space_group_comment
;
The symmetry employed for this shelxl refinement is uniquely defined
by the following loop, which should always be used as a source of
symmetry information in preference to the above space-group names.
They are only intended as comments.
;
_space_group_crystal_system        'triclinic'
_space_group_IT_number             2
_space_group_name_H-M_alt          'P -1'
_space_group_name_Hall             '-P 1'
loop_
  _space_group_symop_operation_xyz
 'x, y, z'
 '-x, -y, -z'

_cell_length_a                     7.1148(4)
_cell_length_b                     16.1356(12)
_cell_length_c                     16.4528(13)
_cell_angle_alpha                  118.504(8)
_cell_angle_beta                   97.739(6)
_cell_angle_gamma                  92.526(5)
_cell_volume                       1632.0(2)
_cell_formula_units_Z              1
_cell_measurement_temperature      100.15(10)
_cell_measurement_reflns_used      4836
_cell_measurement_theta_min        5.4500
_cell_measurement_theta_max        67.9380
_shelx_estimated_absorpt_T_max     0.551
_shelx_estimated_absorpt_T_min     0.064
_exptl_absorpt_coefficient_mu      16.903
_exptl_absorpt_correction_T_min                   0.65208
_exptl_absorpt_correction_T_max                   1.00000
_exptl_absorpt_correction_type            multi-scan
_exptl_absorpt_process_details
;
CrysAlisPro 1.171.43.118a (Rigaku Oxford Diffraction, 2024)
Empirical absorption correction using spherical harmonics,
implemented in SCALE3 ABSPACK scaling algorithm.
;
_oxdiff_exptl_absorpt_empirical_full_min           0.437
_oxdiff_exptl_absorpt_empirical_full_max           1.912
_oxdiff_exptl_absorpt_empirical_details
;
Empirical correction (ABSPACK) includes:
- Absorption correction using spherical harmonics
- Frame scaling
;
_exptl_crystal_colour              black
_exptl_crystal_colour_primary      black
_exptl_crystal_density_diffrn      1.842
_exptl_crystal_density_meas        'not measured'
_exptl_crystal_density_method      none
_exptl_crystal_description         needle
_exptl_crystal_F_000               889
_exptl_crystal_size_max            0.36
_exptl_crystal_size_mid            0.04
_exptl_crystal_size_min            0.04
_diffrn_reflns_av_R_equivalents    0.0825
_diffrn_reflns_av_unetI/netI       0.0822
_diffrn_reflns_Laue_measured_fraction_full  0.964
_diffrn_reflns_Laue_measured_fraction_max  0.940
_diffrn_reflns_limit_h_max         6
_diffrn_reflns_limit_h_min         -8
_diffrn_reflns_limit_k_max         19
_diffrn_reflns_limit_k_min         -19
_diffrn_reflns_limit_l_max         19
_diffrn_reflns_limit_l_min         -17
_diffrn_reflns_number              14683
_diffrn_reflns_point_group_measured_fraction_full  0.964
_diffrn_reflns_point_group_measured_fraction_max  0.940
_diffrn_reflns_theta_full          67.684
_diffrn_reflns_theta_max           69.313
_diffrn_reflns_theta_min           3.106
_diffrn_ambient_temperature        100.15(10)
_diffrn_detector_area_resol_mean   10.0000
_diffrn_measured_fraction_theta_full  0.964
_diffrn_measured_fraction_theta_max  0.940
_diffrn_measurement_device_type    'XtaLAB Synergy, Dualflex, HyPix'
_diffrn_measurement_method         '\w scans'
_diffrn_radiation_type             CuK\a
_diffrn_radiation_wavelength       1.54184
_diffrn_source                     'micro-focus sealed X-ray tube'
_diffrn_measurement_details
;
List of Runs (angles in degrees, time in seconds):

  # Type    Start    End  Width  t~exp~   \w     \q     \k     \f   Frames
--------------------------------------------------------------------------
  1  \w   -139.00 -71.00   0.50   30.00    --  -88.32-144.00 -28.00  136
  2  \w   -139.00-114.00   0.50   30.00    --  -88.32-127.00 140.00   50
  3  \w    -70.00 -45.00   0.50   30.00    --  -88.32 127.00-144.00   50
  4  \w     52.00  86.00   0.50   30.00    --   90.20-144.00 -28.00   68
  5  \w     36.00  96.00   0.50   30.00    --   90.20-127.00 140.00  120
  6  \w     92.00 124.00   0.50   30.00    --   90.20-144.00 -28.00   64
  7  \w    103.00 128.00   0.50   30.00    --   90.20 127.00-144.00   50
  8  \w    123.00 148.00   0.50   30.00    --   90.20 144.00  24.00   50
  9  \w     -8.00  58.00   0.50    3.00    --    0.94  19.00-120.00  132
 10  \w      0.00  75.00   0.50    3.00    --    0.94  19.00 -60.00  150
 11  \w    -12.00  44.00   0.50    3.00    --    0.94  57.00   0.00  112
 12  \w    -60.00 -16.00   0.50   30.00    --  -88.32  57.00 -30.00   88
 13  \w    -55.00 -20.00   0.50   30.00    --  -88.32  57.00-180.00   70
 14  \w   -155.00 -74.00   0.50   30.00    --  -88.32 -57.00  30.00  162
 15  \w   -159.00 -87.00   0.50   30.00    --  -88.32 -38.00 120.00  144
 16  \w   -160.00-115.00   0.50   30.00    --  -88.32 -77.00 150.00   90
 17  \w    -60.00 -17.00   0.50   30.00    --  -88.32  57.00   0.00   86
 18  \w    -48.00 -18.00   0.50   30.00    --  -88.32  57.00-120.00   60
 19  \w    -86.00 -61.00   0.50   30.00    --  -88.32 144.00  24.00   50
 20  \w   -109.00 -76.00   0.50   30.00    --  -88.32 -77.00 150.00   66
 21  \w    -41.00 -16.00   0.50   30.00    --  -88.32  57.00  60.00   50
 22  \w     35.00 112.00   0.50   30.00    --   90.20-125.00-120.00  154
 23  \w     91.00 153.00   0.50   30.00    --   90.20  57.00-150.00  124
 24  \w     24.00  49.00   0.50   30.00    --   90.20 -38.00 -90.00   50
 25  \w     23.00  48.00   0.50   30.00    --   90.20 -38.00   0.00   50
 26  \w     46.00 101.00   0.50   30.00    --   90.20-125.00  30.00  110
 27  \w     45.00 112.00   0.50   30.00    --   90.20-125.00-180.00  134
 28  \w     52.00 103.00   0.50   30.00    --   90.20 -99.00  30.00  102
 29  \w     21.00  48.00   0.50   30.00    --   90.20 -38.00-150.00   54
 30  \w     44.00  69.00   0.50   30.00    --   90.20 -57.00 150.00   50
 31  \w     76.00 161.00   0.50   30.00    --   90.20  57.00 150.00  170
;
_reflns_Friedel_coverage           0.000
_reflns_Friedel_fraction_full      .
_reflns_Friedel_fraction_max       .
_reflns_number_gt                  3735
_reflns_number_total               5757
_reflns_special_details
;
 Reflections were merged by SHELXL according to the crystal
 class for the calculation of statistics and refinement.
 
 _reflns_Friedel_fraction is defined as the number of unique
 Friedel pairs measured divided by the number that would be
 possible theoretically, ignoring centric projections and
 systematic absences.
;
_reflns_threshold_expression       'I > 2\s(I)'
_computing_data_collection        'CrysAlisPro 1.171.43.118a (Rigaku OD, 2024)'
_computing_cell_refinement        'CrysAlisPro 1.171.43.118a (Rigaku OD, 2024)'
_computing_data_reduction         'CrysAlisPro 1.171.43.118a (Rigaku OD, 2024)'
_computing_molecular_graphics      'Olex2 1.5-ac6-019 (Dolomanov et al., 2009)'
_computing_publication_material    'Olex2 1.5-ac6-019 (Dolomanov et al., 2009)'
_computing_structure_refinement    'SHELXL 2019/3 (Sheldrick, 2018)'
_computing_structure_solution      'SHELXT 2018/2 (Sheldrick, 2018)'
_refine_diff_density_max           1.443
_refine_diff_density_min           -1.557
_refine_diff_density_rms           0.178
_refine_ls_extinction_coef         .
_refine_ls_extinction_method       none
_refine_ls_goodness_of_fit_ref     1.053
_refine_ls_hydrogen_treatment      constr
_refine_ls_matrix_type             full
_refine_ls_number_parameters       419
_refine_ls_number_reflns           5757
_refine_ls_number_restraints       156
_refine_ls_R_factor_all            0.1120
_refine_ls_R_factor_gt             0.0748
_refine_ls_restrained_S_all        1.041
_refine_ls_shift/su_max            0.000
_refine_ls_shift/su_mean           0.000
_refine_ls_structure_factor_coef   Fsqd
_refine_ls_weighting_details      
 'w=1/[\s^2^(Fo^2^)+(0.1322P)^2^] where P=(Fo^2^+2Fc^2^)/3'
_refine_ls_weighting_scheme        calc
_refine_ls_wR_factor_gt            0.1943
_refine_ls_wR_factor_ref           0.2210
_refine_special_details            ?
_olex2_refinement_description
;
1. Fixed Uiso
 At 1.2 times of:
  All C(H) groups, All C(H,H) groups
 At 1.5 times of:
  All C(H,H,H,H,H,H) groups
2. Restrained distances
 O1-C29 \\sim O1X-C29X
 with sigma of 0.02
 O1-C25 \\sim O1X-C25X
 with sigma of 0.02
 O1-C27 \\sim O1X-C27X
 with sigma of 0.02
 C30-C29 \\sim C30-C29X
 with sigma of 0.02
 C26-C25 \\sim C26-C25X
 with sigma of 0.02
 C28-C27 \\sim C28-C27X
 with sigma of 0.02
 O1-C30 \\sim O1X-C30
 with sigma of 0.04
 O1-C26 \\sim O1X-C26
 with sigma of 0.04
 O1-C28 \\sim O1X-C28
 with sigma of 0.04
 C29-C25 \\sim C29X-C25X
 with sigma of 0.04
 C29-C27 \\sim C29X-C27X
 with sigma of 0.04
 C25-C27 \\sim C25X-C27X
 with sigma of 0.04
3. Uiso/Uaniso restraints and constraints
C30 \\sim C29X \\sim C29 \\sim O1X \\sim C25X \\sim C26 \\sim C25 \\sim C27X
\\sim C27 \\sim C28 \\sim O1: within 2A with sigma of 0.02 and sigma for
terminal atoms of 0.04 within 2A
4. Others
 Sof(H30D)=Sof(H30E)=Sof(H30F)=Sof(H26D)=Sof(H26E)=Sof(H26F)=Sof(H28D)=
 Sof(H28E)=Sof(H28F)=Sof(C29X)=Sof(H29C)=Sof(H29D)=Sof(C25X)=Sof(H25C)=
 Sof(H25D)=Sof(C27X)=Sof(H27C)=Sof(H27D)=Sof(O1X)=1-FVAR(1)
 Sof(O1)=Sof(H30A)=Sof(H30B)=Sof(H30C)=Sof(H26A)=Sof(H26B)=Sof(H26C)=Sof(H28A)=
 Sof(H28B)=Sof(H28C)=Sof(C29)=Sof(H29A)=Sof(H29B)=Sof(C25)=Sof(H25A)=Sof(H25B)=
 Sof(C27)=Sof(H27A)=Sof(H27B)=FVAR(1)
5.a Secondary CH2 refined with riding coordinates:
 C29(H29A,H29B), C25(H25A,H25B), C27(H27A,H27B), C29X(H29C,H29D), C25X(H25C,
 H25D), C27X(H27C,H27D)
5.b Aromatic/amide H refined with riding coordinates:
 C10(H10), C1(H1), C5(H5), C16(H16), C8(H8), C7(H7), C17(H17), C4(H4), C2(H2),
 C11(H11), C14(H14), C13(H13)
5.c Idealised Me refined as rotating group:
 C30(H30A,H30B,H30C), C30(H30D,H30E,H30F), C26(H26A,H26B,H26C), C26(H26D,H26E,
 H26F), C28(H28A,H28B,H28C), C28(H28D,H28E,H28F)
;
_atom_sites_solution_hydrogens     geom
_atom_sites_solution_primary       dual
_atom_sites_solution_secondary     difmap
loop_
  _atom_site_label
  _atom_site_type_symbol
  _atom_site_fract_x
  _atom_site_fract_y
  _atom_site_fract_z
  _atom_site_U_iso_or_equiv
  _atom_site_adp_type
  _atom_site_occupancy
  _atom_site_site_symmetry_order
  _atom_site_calc_flag
  _atom_site_refinement_flags_posn
  _atom_site_refinement_flags_adp
  _atom_site_refinement_flags_occupancy
  _atom_site_disorder_assembly
  _atom_site_disorder_group
 Sb2 Sb 0.000000 0.000000 0.500000 0.0510(3) Uani 1 2 d S . P . .
 Sb1 Sb 0.000000 0.000000 1.000000 0.0546(3) Uani 1 2 d S . P . .
 Sb3 Sb 0.000000 0.500000 0.500000 0.0545(3) Uani 1 2 d S . P . .
 Cl6 Cl -0.0085(4) -0.0339(2) 0.3422(2) 0.0611(7) Uani 1 1 d . . . . .
 Cl7 Cl -0.0749(4) 0.3723(2) 0.5278(2) 0.0660(8) Uani 1 1 d . . . . .
 Cl2 Cl 0.1099(4) 0.1542(2) 1.1313(2) 0.0663(8) Uani 1 1 d . . . . .
 Cl1 Cl 0.2955(4) -0.0529(2) 1.0265(3) 0.0674(8) Uani 1 1 d . . . . .
 Cl3 Cl 0.1208(4) 0.0475(2) 0.8989(3) 0.0707(8) Uani 1 1 d . . . . .
 Cl8 Cl 0.3146(4) 0.5283(2) 0.5869(2) 0.0674(8) Uani 1 1 d . . . . .
 Cl9 Cl 0.1074(5) 0.3936(2) 0.3596(2) 0.0703(8) Uani 1 1 d . . . . .
 Cl4 Cl 0.1157(6) -0.1464(2) 0.4657(3) 0.0820(10) Uani 1 1 d . . . . .
 Cl5 Cl 0.3142(4) 0.0765(3) 0.5415(3) 0.0802(9) Uani 1 1 d . . . . .
 C19 C 0.3033(13) 0.4087(7) 0.9973(8) 0.045(2) Uani 1 1 d . . . . .
 C20 C 0.2923(12) 0.4840(6) 1.0895(8) 0.042(2) Uani 1 1 d . . . . .
 C22 C 0.2079(12) 0.5861(7) 1.0227(7) 0.041(2) Uani 1 1 d . . . . .
 C21 C 0.2439(12) 0.5729(7) 1.1013(8) 0.043(2) Uani 1 1 d . . . . .
 C9 C 0.1544(12) 0.6745(7) 1.0333(8) 0.045(2) Uani 1 1 d . . . . .
 C24 C 0.2676(13) 0.4238(7) 0.9206(8) 0.044(2) Uani 1 1 d . . . . .
 C6 C 0.2318(14) 0.6480(8) 1.1930(8) 0.049(2) Uani 1 1 d . . . . .
 C23 C 0.2187(13) 0.5137(8) 0.9328(8) 0.047(2) Uani 1 1 d . . . . .
 C3 C 0.3275(13) 0.4697(8) 1.1685(8) 0.049(2) Uani 1 1 d . . . . .
 C10 C 0.1202(14) 0.6879(9) 0.9544(9) 0.056(3) Uani 1 1 d . . . . .
 H10 H 0.087797 0.747284 0.961704 0.067 Uiso 1 1 calc R U . . .
 C18 C 0.3555(13) 0.3193(7) 0.9874(9) 0.049(3) Uani 1 1 d . . . . .
 C1 C 0.3869(15) 0.3071(8) 1.0662(10) 0.057(3) Uani 1 1 d . . . . .
 H1 H 0.417461 0.247554 1.059098 0.069 Uiso 1 1 calc R U . . .
 C5 C 0.2662(15) 0.6312(8) 1.2692(8) 0.052(2) Uani 1 1 d . . . . .
 H5 H 0.255120 0.680234 1.329952 0.062 Uiso 1 1 calc R U . . .
 C16 C 0.3328(15) 0.2610(7) 0.8197(9) 0.056(3) Uani 1 1 d . . . . .
 H16 H 0.342783 0.210794 0.759358 0.068 Uiso 1 1 calc R U . . .
 C8 C 0.1414(14) 0.7483(7) 1.1268(9) 0.053(3) Uani 1 1 d . . . . .
 H8 H 0.107478 0.807959 1.135619 0.064 Uiso 1 1 calc R U . . .
 C12 C 0.1833(14) 0.5269(8) 0.8529(8) 0.053(3) Uani 1 1 d . . . . .
 C7 C 0.1763(14) 0.7343(7) 1.2018(8) 0.048(2) Uani 1 1 d . . . . .
 H7 H 0.163263 0.783864 1.261877 0.058 Uiso 1 1 calc R U . . .
 C17 C 0.3667(15) 0.2476(8) 0.8935(10) 0.062(3) Uani 1 1 d . . . . .
 H17 H 0.400069 0.187577 0.883914 0.074 Uiso 1 1 calc R U . . .
 C4 C 0.3164(15) 0.5444(8) 1.2585(7) 0.051(2) Uani 1 1 d . . . . .
 H4 H 0.343081 0.535664 1.311896 0.061 Uiso 1 1 calc R U . . .
 C2 C 0.3747(15) 0.3787(8) 1.1531(9) 0.056(3) Uani 1 1 d . . . . .
 H2 H 0.398270 0.367869 1.205305 0.067 Uiso 1 1 calc R U . . .
 C11 C 0.1332(15) 0.6174(9) 0.8692(10) 0.062(3) Uani 1 1 d . . . . .
 H11 H 0.107854 0.628252 0.817037 0.074 Uiso 1 1 calc R U . . .
 C15 C 0.2820(14) 0.3488(8) 0.8287(8) 0.056(3) Uani 1 1 d . . . . .
 C14 C 0.2431(16) 0.3660(10) 0.7522(9) 0.065(3) Uani 1 1 d . . . . .
 H14 H 0.251754 0.317123 0.691037 0.078 Uiso 1 1 calc R U . . .
 C13 C 0.1941(17) 0.4497(11) 0.7638(10) 0.070(3) Uani 1 1 d . . . . .
 H13 H 0.165369 0.457580 0.709997 0.084 Uiso 1 1 calc R U . . .
 O1 O 0.531(3) 0.1585(10) 0.3427(13) 0.077(4) Uani 0.547(14) 1 d D U P A 1
 C30 C 0.4678(19) -0.0119(9) 0.2770(12) 0.078(4) Uani 1 1 d D U . . .
 H30A H 0.552108 -0.030064 0.230334 0.118 Uiso 0.547(14) 1 calc R U P A 1
 H30B H 0.363432 -0.063388 0.255498 0.118 Uiso 0.547(14) 1 calc R U P A 1
 H30C H 0.540955 -0.000283 0.337159 0.118 Uiso 0.547(14) 1 calc R U P A 1
 H30D H 0.416947 -0.025084 0.213076 0.118 Uiso 0.453(14) 1 calc R U P A 2
 H30E H 0.363477 -0.022375 0.305662 0.118 Uiso 0.453(14) 1 calc R U P A 2
 H30F H 0.563522 -0.054488 0.274767 0.118 Uiso 0.453(14) 1 calc R U P A 2
 C26 C 0.393(2) 0.2620(11) 0.4790(13) 0.089(4) Uani 1 1 d D U . . .
 H26A H 0.262523 0.234121 0.470947 0.133 Uiso 0.547(14) 1 calc R U P A 1
 H26B H 0.407873 0.330260 0.523457 0.133 Uiso 0.547(14) 1 calc R U P A 1
 H26C H 0.483528 0.231470 0.503406 0.133 Uiso 0.547(14) 1 calc R U P A 1
 H26D H 0.438973 0.319329 0.477485 0.133 Uiso 0.453(14) 1 calc R U P A 2
 H26E H 0.501601 0.238842 0.502334 0.133 Uiso 0.453(14) 1 calc R U P A 2
 H26F H 0.299183 0.276903 0.520771 0.133 Uiso 0.453(14) 1 calc R U P A 2
 C28 C 0.634(2) 0.1915(12) 0.2215(13) 0.093(4) Uani 1 1 d D U . . .
 H28A H 0.503050 0.161667 0.191232 0.139 Uiso 0.547(14) 1 calc R U P A 1
 H28B H 0.719301 0.166442 0.175195 0.139 Uiso 0.547(14) 1 calc R U P A 1
 H28C H 0.640175 0.260468 0.247168 0.139 Uiso 0.547(14) 1 calc R U P A 1
 H28D H 0.537807 0.146415 0.167934 0.139 Uiso 0.453(14) 1 calc R U P A 2
 H28E H 0.742899 0.158747 0.228745 0.139 Uiso 0.453(14) 1 calc R U P A 2
 H28F H 0.678565 0.243207 0.210645 0.139 Uiso 0.453(14) 1 calc R U P A 2
 C29 C 0.391(3) 0.0723(16) 0.289(2) 0.078(5) Uani 0.547(14) 1 d D U P A 1
 H29A H 0.280290 0.080335 0.321540 0.094 Uiso 0.547(14) 1 calc R U P A 1
 H29B H 0.343102 0.065178 0.226071 0.094 Uiso 0.547(14) 1 calc R U P A 1
 C25 C 0.433(4) 0.2472(16) 0.3889(19) 0.080(5) Uani 0.547(14) 1 d D U P A 1
 H25A H 0.515786 0.303011 0.398237 0.096 Uiso 0.547(14) 1 calc R U P A 1
 H25B H 0.311643 0.240144 0.347460 0.096 Uiso 0.547(14) 1 calc R U P A 1
 C27 C 0.697(3) 0.1703(19) 0.299(2) 0.089(6) Uani 0.547(14) 1 d D U P A 1
 H27A H 0.792676 0.222592 0.348080 0.107 Uiso 0.547(14) 1 calc R U P A 1
 H27B H 0.758129 0.111194 0.274279 0.107 Uiso 0.547(14) 1 calc R U P A 1
 C29X C 0.553(4) 0.0831(17) 0.331(3) 0.097(7) Uani 0.453(14) 1 d D U P A 2
 H29C H 0.682386 0.087554 0.316163 0.117 Uiso 0.453(14) 1 calc R U P A 2
 H29D H 0.568800 0.101287 0.398319 0.117 Uiso 0.453(14) 1 calc R U P A 2
 C25X C 0.305(3) 0.1883(17) 0.3839(19) 0.074(5) Uani 0.453(14) 1 d D U P A 2
 H25C H 0.203242 0.214413 0.358894 0.089 Uiso 0.453(14) 1 calc R U P A 2
 H25D H 0.243116 0.134250 0.387573 0.089 Uiso 0.453(14) 1 calc R U P A 2
 C27X C 0.550(4) 0.2313(19) 0.308(2) 0.087(6) Uani 0.453(14) 1 d D U P A 2
 H27C H 0.459729 0.275943 0.307191 0.105 Uiso 0.453(14) 1 calc R U P A 2
 H27D H 0.652100 0.266924 0.364004 0.105 Uiso 0.453(14) 1 calc R U P A 2
 O1X O 0.445(3) 0.1516(13) 0.3155(15) 0.080(5) Uani 0.453(14) 1 d D U P A 2

loop_
  _atom_site_aniso_label
  _atom_site_aniso_U_11
  _atom_site_aniso_U_22
  _atom_site_aniso_U_33
  _atom_site_aniso_U_23
  _atom_site_aniso_U_13
  _atom_site_aniso_U_12
 Sb2 0.0534(6) 0.0431(5) 0.0559(6) 0.0216(5) 0.0162(4) 0.0101(4)
 Sb1 0.0489(5) 0.0507(6) 0.0743(8) 0.0395(6) 0.0077(5) 0.0017(4)
 Sb3 0.0615(6) 0.0550(6) 0.0537(6) 0.0331(5) 0.0072(5) 0.0005(4)
 Cl6 0.0646(16) 0.0561(15) 0.0602(18) 0.0248(13) 0.0167(13) 0.0090(12)
 Cl7 0.0736(17) 0.0642(17) 0.070(2) 0.0435(16) 0.0053(14) -0.0028(13)
 Cl2 0.0675(17) 0.0529(15) 0.081(2) 0.0386(15) 0.0015(14) 0.0001(12)
 Cl1 0.0502(14) 0.0662(17) 0.092(2) 0.0446(17) 0.0068(14) 0.0079(12)
 Cl3 0.0716(18) 0.0669(18) 0.096(3) 0.0549(19) 0.0237(16) 0.0080(14)
 Cl8 0.0637(16) 0.0709(18) 0.077(2) 0.0456(17) 0.0055(14) 0.0008(13)
 Cl9 0.086(2) 0.0737(19) 0.0607(19) 0.0394(16) 0.0147(15) 0.0135(15)
 Cl4 0.123(3) 0.0596(18) 0.072(2) 0.0317(16) 0.035(2) 0.0396(18)
 Cl5 0.0645(18) 0.099(2) 0.080(2) 0.048(2) 0.0126(16) -0.0088(16)
 C19 0.039(5) 0.038(5) 0.056(7) 0.019(5) 0.015(4) 0.002(4)
 C20 0.034(5) 0.035(5) 0.056(6) 0.021(5) 0.012(4) 0.004(4)
 C22 0.025(4) 0.047(5) 0.050(6) 0.025(5) 0.001(4) -0.007(4)
 C21 0.025(4) 0.040(5) 0.053(6) 0.012(5) 0.014(4) 0.006(4)
 C9 0.030(5) 0.047(5) 0.062(7) 0.029(5) 0.011(4) 0.004(4)
 C24 0.033(5) 0.041(5) 0.051(6) 0.016(5) 0.014(4) 0.002(4)
 C6 0.042(5) 0.052(6) 0.053(7) 0.023(5) 0.016(5) 0.006(4)
 C23 0.035(5) 0.056(6) 0.053(7) 0.030(5) 0.007(4) -0.006(4)
 C3 0.028(5) 0.058(6) 0.062(7) 0.030(6) 0.009(4) 0.001(4)
 C10 0.042(5) 0.060(7) 0.072(8) 0.038(7) 0.013(5) -0.001(5)
 C18 0.038(5) 0.034(5) 0.071(8) 0.020(5) 0.022(5) 0.003(4)
 C1 0.049(6) 0.045(6) 0.084(9) 0.035(6) 0.020(6) 0.011(4)
 C5 0.056(6) 0.060(6) 0.037(6) 0.019(5) 0.017(5) 0.012(5)
 C16 0.048(6) 0.038(5) 0.064(8) 0.007(5) 0.023(5) 0.001(4)
 C8 0.040(5) 0.041(5) 0.074(8) 0.024(6) 0.011(5) 0.005(4)
 C12 0.041(5) 0.065(7) 0.056(7) 0.033(6) 0.006(5) -0.004(5)
 C7 0.046(5) 0.037(5) 0.056(7) 0.017(5) 0.010(5) 0.001(4)
 C17 0.046(6) 0.044(6) 0.079(9) 0.017(6) 0.018(6) -0.006(5)
 C4 0.062(6) 0.051(6) 0.033(6) 0.017(5) 0.004(5) 0.004(5)
 C2 0.056(6) 0.045(6) 0.069(8) 0.031(6) 0.007(5) 0.000(5)
 C11 0.050(6) 0.076(8) 0.075(9) 0.053(8) 0.003(6) -0.009(5)
 C15 0.039(5) 0.061(7) 0.053(7) 0.015(6) 0.016(5) -0.004(5)
 C14 0.055(7) 0.069(8) 0.053(8) 0.015(6) 0.014(5) -0.004(6)
 C13 0.057(7) 0.093(10) 0.056(8) 0.035(8) 0.006(6) -0.009(6)
 O1 0.069(8) 0.061(6) 0.114(9) 0.049(6) 0.030(7) 0.016(6)
 C30 0.068(7) 0.055(6) 0.109(10) 0.036(7) 0.020(7) 0.015(5)
 C26 0.091(8) 0.067(7) 0.111(11) 0.043(7) 0.031(8) 0.013(6)
 C28 0.079(8) 0.091(9) 0.105(11) 0.040(8) 0.036(8) 0.009(7)
 C29 0.065(9) 0.068(8) 0.114(10) 0.054(8) 0.020(8) 0.005(7)
 C25 0.072(9) 0.066(8) 0.113(10) 0.050(8) 0.030(8) 0.014(7)
 C27 0.072(9) 0.069(9) 0.115(11) 0.033(9) 0.020(9) 0.019(8)
 C29X 0.082(10) 0.072(9) 0.121(12) 0.037(10) 0.004(10) 0.022(9)
 C25X 0.072(9) 0.059(8) 0.112(10) 0.055(8) 0.028(8) 0.005(7)
 C27X 0.068(9) 0.073(9) 0.115(11) 0.039(9) 0.026(9) 0.009(8)
 O1X 0.065(8) 0.069(7) 0.112(9) 0.045(7) 0.023(7) 0.018(7)

_geom_special_details
;
 All esds (except the esd in the dihedral angle between two l.s. planes)
 are estimated using the full covariance matrix.  The cell esds are taken
 into account individually in the estimation of esds in distances, angles
 and torsion angles; correlations between esds in cell parameters are only
 used when they are defined by crystal symmetry.  An approximate (isotropic)
 treatment of cell esds is used for estimating esds involving l.s. planes.
;
loop_
  _geom_bond_atom_site_label_1
  _geom_bond_atom_site_label_2
  _geom_bond_distance
  _geom_bond_site_symmetry_2
  _geom_bond_publ_flag
 Sb2 Cl6 2.375(3) . ?
 Sb2 Cl6 2.375(3) 2_556 ?
 Sb2 Cl4 2.366(3) 2_556 ?
 Sb2 Cl4 2.366(3) . ?
 Sb2 Cl5 2.351(3) . ?
 Sb2 Cl5 2.351(3) 2_556 ?
 Sb1 Cl2 2.390(3) 2_557 ?
 Sb1 Cl2 2.390(3) . ?
 Sb1 Cl1 2.367(3) . ?
 Sb1 Cl1 2.367(3) 2_557 ?
 Sb1 Cl3 2.375(3) . ?
 Sb1 Cl3 2.375(3) 2_557 ?
 Sb3 Cl7 2.367(3) . ?
 Sb3 Cl7 2.367(3) 2_566 ?
 Sb3 Cl8 2.385(3) 2_566 ?
 Sb3 Cl8 2.385(3) . ?
 Sb3 Cl9 2.382(3) . ?
 Sb3 Cl9 2.382(3) 2_566 ?
 C19 C20 1.437(15) . ?
 C19 C24 1.388(15) . ?
 C19 C18 1.444(13) . ?
 C20 C21 1.419(13) . ?
 C20 C3 1.417(15) . ?
 C22 C21 1.399(14) . ?
 C22 C9 1.429(13) . ?
 C22 C23 1.395(15) . ?
 C21 C6 1.432(15) . ?
 C9 C10 1.406(15) . ?
 C9 C8 1.446(16) . ?
 C24 C23 1.433(14) . ?
 C24 C15 1.438(15) . ?
 C6 C5 1.398(15) . ?
 C6 C7 1.411(14) . ?
 C23 C12 1.422(15) . ?
 C3 C4 1.411(15) . ?
 C3 C2 1.429(15) . ?
 C10 H10 0.9500 . ?
 C10 C11 1.339(18) . ?
 C18 C1 1.393(17) . ?
 C18 C17 1.437(17) . ?
 C1 H1 0.9500 . ?
 C1 C2 1.362(17) . ?
 C5 H5 0.9500 . ?
 C5 C4 1.395(15) . ?
 C16 H16 0.9500 . ?
 C16 C17 1.326(18) . ?
 C16 C15 1.422(16) . ?
 C8 H8 0.9500 . ?
 C8 C7 1.350(16) . ?
 C12 C11 1.425(16) . ?
 C12 C13 1.414(18) . ?
 C7 H7 0.9500 . ?
 C17 H17 0.9500 . ?
 C4 H4 0.9500 . ?
 C2 H2 0.9500 . ?
 C11 H11 0.9500 . ?
 C15 C14 1.407(18) . ?
 C14 H14 0.9500 . ?
 C14 C13 1.341(19) . ?
 C13 H13 0.9500 . ?
 O1 C29 1.48(2) . ?
 O1 C25 1.52(2) . ?
 O1 C27 1.51(3) . ?
 C30 H30A 0.9800 . ?
 C30 H30B 0.9800 . ?
 C30 H30C 0.9800 . ?
 C30 H30D 0.9800 . ?
 C30 H30E 0.9800 . ?
 C30 H30F 0.9800 . ?
 C30 C29 1.43(2) . ?
 C30 C29X 1.41(3) . ?
 C26 H26A 0.9800 . ?
 C26 H26B 0.9800 . ?
 C26 H26C 0.9800 . ?
 C26 H26D 0.9800 . ?
 C26 H26E 0.9800 . ?
 C26 H26F 0.9800 . ?
 C26 C25 1.45(3) . ?
 C26 C25X 1.47(3) . ?
 C28 H28A 0.9800 . ?
 C28 H28B 0.9800 . ?
 C28 H28C 0.9800 . ?
 C28 H28D 0.9800 . ?
 C28 H28E 0.9800 . ?
 C28 H28F 0.9800 . ?
 C28 C27 1.49(3) . ?
 C28 C27X 1.49(3) . ?
 C29 H29A 0.9900 . ?
 C29 H29B 0.9900 . ?
 C25 H25A 0.9900 . ?
 C25 H25B 0.9900 . ?
 C27 H27A 0.9900 . ?
 C27 H27B 0.9900 . ?
 C29X H29C 0.9900 . ?
 C29X H29D 0.9900 . ?
 C29X O1X 1.47(2) . ?
 C25X H25C 0.9900 . ?
 C25X H25D 0.9900 . ?
 C25X O1X 1.52(3) . ?
 C27X H27C 0.9900 . ?
 C27X H27D 0.9900 . ?
 C27X O1X 1.52(3) . ?

loop_
  _geom_angle_atom_site_label_1
  _geom_angle_atom_site_label_2
  _geom_angle_atom_site_label_3
  _geom_angle
  _geom_angle_site_symmetry_1
  _geom_angle_site_symmetry_3
  _geom_angle_publ_flag
 Cl6 Sb2 Cl6 180.0 2_556 . ?
 Cl4 Sb2 Cl6 89.31(11) 2_556 . ?
 Cl4 Sb2 Cl6 90.69(11) 2_556 2_556 ?
 Cl4 Sb2 Cl6 89.31(11) . 2_556 ?
 Cl4 Sb2 Cl6 90.69(11) . . ?
 Cl4 Sb2 Cl4 180.0 2_556 . ?
 Cl5 Sb2 Cl6 89.66(11) . 2_556 ?
 Cl5 Sb2 Cl6 90.34(11) . . ?
 Cl5 Sb2 Cl6 90.34(11) 2_556 2_556 ?
 Cl5 Sb2 Cl6 89.66(11) 2_556 . ?
 Cl5 Sb2 Cl4 90.76(14) . . ?
 Cl5 Sb2 Cl4 89.24(14) . 2_556 ?
 Cl5 Sb2 Cl4 90.76(14) 2_556 2_556 ?
 Cl5 Sb2 Cl4 89.24(14) 2_556 . ?
 Cl5 Sb2 Cl5 180.0 2_556 . ?
 Cl2 Sb1 Cl2 180.0 2_557 . ?
 Cl1 Sb1 Cl2 90.35(11) . . ?
 Cl1 Sb1 Cl2 90.35(11) 2_557 2_557 ?
 Cl1 Sb1 Cl2 89.65(11) . 2_557 ?
 Cl1 Sb1 Cl2 89.65(11) 2_557 . ?
 Cl1 Sb1 Cl1 180.0 2_557 . ?
 Cl1 Sb1 Cl3 90.30(11) . . ?
 Cl1 Sb1 Cl3 89.70(11) . 2_557 ?
 Cl1 Sb1 Cl3 90.30(11) 2_557 2_557 ?
 Cl1 Sb1 Cl3 89.70(11) 2_557 . ?
 Cl3 Sb1 Cl2 90.24(11) . . ?
 Cl3 Sb1 Cl2 89.76(11) . 2_557 ?
 Cl3 Sb1 Cl2 89.76(11) 2_557 . ?
 Cl3 Sb1 Cl2 90.24(11) 2_557 2_557 ?
 Cl3 Sb1 Cl3 180.0 . 2_557 ?
 Cl7 Sb3 Cl7 180.0 . 2_566 ?
 Cl7 Sb3 Cl8 89.96(10) 2_566 2_566 ?
 Cl7 Sb3 Cl8 90.05(10) . 2_566 ?
 Cl7 Sb3 Cl8 90.04(10) 2_566 . ?
 Cl7 Sb3 Cl8 89.96(10) . . ?
 Cl7 Sb3 Cl9 90.07(11) . . ?
 Cl7 Sb3 Cl9 89.93(11) . 2_566 ?
 Cl7 Sb3 Cl9 90.06(11) 2_566 2_566 ?
 Cl7 Sb3 Cl9 89.94(11) 2_566 . ?
 Cl8 Sb3 Cl8 180.0 . 2_566 ?
 Cl9 Sb3 Cl8 89.98(12) 2_566 2_566 ?
 Cl9 Sb3 Cl8 89.98(12) . . ?
 Cl9 Sb3 Cl8 90.02(12) . 2_566 ?
 Cl9 Sb3 Cl8 90.02(12) 2_566 . ?
 Cl9 Sb3 Cl9 180.0 . 2_566 ?
 C20 C19 C18 118.6(9) . . ?
 C24 C19 C20 119.8(9) . . ?
 C24 C19 C18 121.6(10) . . ?
 C21 C20 C19 119.6(9) . . ?
 C3 C20 C19 120.5(9) . . ?
 C3 C20 C21 119.8(10) . . ?
 C21 C22 C9 119.9(9) . . ?
 C23 C22 C21 121.6(9) . . ?
 C23 C22 C9 118.5(9) . . ?
 C20 C21 C6 119.8(10) . . ?
 C22 C21 C20 119.4(9) . . ?
 C22 C21 C6 120.8(9) . . ?
 C22 C9 C8 117.7(9) . . ?
 C10 C9 C22 119.9(10) . . ?
 C10 C9 C8 122.4(10) . . ?
 C19 C24 C23 120.4(9) . . ?
 C19 C24 C15 119.6(10) . . ?
 C23 C24 C15 120.0(10) . . ?
 C5 C6 C21 118.8(10) . . ?
 C5 C6 C7 122.7(10) . . ?
 C7 C6 C21 118.4(10) . . ?
 C22 C23 C24 119.2(9) . . ?
 C22 C23 C12 121.8(10) . . ?
 C12 C23 C24 119.0(10) . . ?
 C20 C3 C2 117.8(10) . . ?
 C4 C3 C20 119.7(9) . . ?
 C4 C3 C2 122.4(10) . . ?
 C9 C10 H10 119.8 . . ?
 C11 C10 C9 120.3(11) . . ?
 C11 C10 H10 119.8 . . ?
 C1 C18 C19 119.5(10) . . ?
 C1 C18 C17 124.7(10) . . ?
 C17 C18 C19 115.8(11) . . ?
 C18 C1 H1 119.3 . . ?
 C2 C1 C18 121.4(10) . . ?
 C2 C1 H1 119.3 . . ?
 C6 C5 H5 119.1 . . ?
 C4 C5 C6 121.8(10) . . ?
 C4 C5 H5 119.1 . . ?
 C17 C16 H16 119.2 . . ?
 C17 C16 C15 121.5(11) . . ?
 C15 C16 H16 119.2 . . ?
 C9 C8 H8 119.2 . . ?
 C7 C8 C9 121.5(9) . . ?
 C7 C8 H8 119.2 . . ?
 C23 C12 C11 116.5(11) . . ?
 C13 C12 C23 118.5(11) . . ?
 C13 C12 C11 125.0(11) . . ?
 C6 C7 H7 119.2 . . ?
 C8 C7 C6 121.6(10) . . ?
 C8 C7 H7 119.2 . . ?
 C18 C17 H17 118.4 . . ?
 C16 C17 C18 123.2(11) . . ?
 C16 C17 H17 118.4 . . ?
 C3 C4 H4 120.0 . . ?
 C5 C4 C3 120.0(10) . . ?
 C5 C4 H4 120.0 . . ?
 C3 C2 H2 118.9 . . ?
 C1 C2 C3 122.1(11) . . ?
 C1 C2 H2 118.9 . . ?
 C10 C11 C12 123.1(11) . . ?
 C10 C11 H11 118.5 . . ?
 C12 C11 H11 118.5 . . ?
 C16 C15 C24 118.2(11) . . ?
 C14 C15 C24 118.3(11) . . ?
 C14 C15 C16 123.5(11) . . ?
 C15 C14 H14 119.3 . . ?
 C13 C14 C15 121.5(12) . . ?
 C13 C14 H14 119.3 . . ?
 C12 C13 H13 118.6 . . ?
 C14 C13 C12 122.7(12) . . ?
 C14 C13 H13 118.6 . . ?
 C29 O1 C25 111.3(16) . . ?
 C29 O1 C27 118.9(18) . . ?
 C27 O1 C25 114.1(14) . . ?
 H30A C30 H30B 109.5 . . ?
 H30A C30 H30C 109.5 . . ?
 H30B C30 H30C 109.5 . . ?
 H30D C30 H30E 109.5 . . ?
 H30D C30 H30F 109.5 . . ?
 H30E C30 H30F 109.5 . . ?
 C29 C30 H30A 109.5 . . ?
 C29 C30 H30B 109.5 . . ?
 C29 C30 H30C 109.5 . . ?
 C29X C30 H30D 109.5 . . ?
 C29X C30 H30E 109.5 . . ?
 C29X C30 H30F 109.5 . . ?
 H26A C26 H26B 109.5 . . ?
 H26A C26 H26C 109.5 . . ?
 H26B C26 H26C 109.5 . . ?
 H26D C26 H26E 109.5 . . ?
 H26D C26 H26F 109.5 . . ?
 H26E C26 H26F 109.5 . . ?
 C25 C26 H26A 109.5 . . ?
 C25 C26 H26B 109.5 . . ?
 C25 C26 H26C 109.5 . . ?
 C25X C26 H26D 109.5 . . ?
 C25X C26 H26E 109.5 . . ?
 C25X C26 H26F 109.5 . . ?
 H28A C28 H28B 109.5 . . ?
 H28A C28 H28C 109.5 . . ?
 H28B C28 H28C 109.5 . . ?
 H28D C28 H28E 109.5 . . ?
 H28D C28 H28F 109.5 . . ?
 H28E C28 H28F 109.5 . . ?
 C27 C28 H28A 109.5 . . ?
 C27 C28 H28B 109.5 . . ?
 C27 C28 H28C 109.5 . . ?
 C27X C28 H28D 109.5 . . ?
 C27X C28 H28E 109.5 . . ?
 C27X C28 H28F 109.5 . . ?
 O1 C29 H29A 109.0 . . ?
 O1 C29 H29B 109.0 . . ?
 C30 C29 O1 113.0(16) . . ?
 C30 C29 H29A 109.0 . . ?
 C30 C29 H29B 109.0 . . ?
 H29A C29 H29B 107.8 . . ?
 O1 C25 H25A 109.6 . . ?
 O1 C25 H25B 109.6 . . ?
 C26 C25 O1 110.1(16) . . ?
 C26 C25 H25A 109.6 . . ?
 C26 C25 H25B 109.6 . . ?
 H25A C25 H25B 108.2 . . ?
 O1 C27 H27A 109.2 . . ?
 O1 C27 H27B 109.2 . . ?
 C28 C27 O1 111.9(17) . . ?
 C28 C27 H27A 109.2 . . ?
 C28 C27 H27B 109.2 . . ?
 H27A C27 H27B 107.9 . . ?
 C30 C29X H29C 108.7 . . ?
 C30 C29X H29D 108.7 . . ?
 C30 C29X O1X 114.3(19) . . ?
 H29C C29X H29D 107.6 . . ?
 O1X C29X H29C 108.7 . . ?
 O1X C29X H29D 108.7 . . ?
 C26 C25X H25C 108.8 . . ?
 C26 C25X H25D 108.8 . . ?
 C26 C25X O1X 113.9(18) . . ?
 H25C C25X H25D 107.7 . . ?
 O1X C25X H25C 108.8 . . ?
 O1X C25X H25D 108.8 . . ?
 C28 C27X H27C 109.6 . . ?
 C28 C27X H27D 109.6 . . ?
 C28 C27X O1X 110.1(19) . . ?
 H27C C27X H27D 108.2 . . ?
 O1X C27X H27C 109.6 . . ?
 O1X C27X H27D 109.6 . . ?
 C29X O1X C25X 110(2) . . ?
 C29X O1X C27X 120(2) . . ?
 C27X O1X C25X 111.9(16) . . ?

loop_
  _geom_torsion_atom_site_label_1
  _geom_torsion_atom_site_label_2
  _geom_torsion_atom_site_label_3
  _geom_torsion_atom_site_label_4
  _geom_torsion
  _geom_torsion_site_symmetry_1
  _geom_torsion_site_symmetry_2
  _geom_torsion_site_symmetry_3
  _geom_torsion_site_symmetry_4
  _geom_torsion_publ_flag
 C19 C20 C21 C22 -0.1(12) . . . . ?
 C19 C20 C21 C6 179.7(8) . . . . ?
 C19 C20 C3 C4 179.9(9) . . . . ?
 C19 C20 C3 C2 0.3(13) . . . . ?
 C19 C24 C23 C22 0.2(13) . . . . ?
 C19 C24 C23 C12 179.9(9) . . . . ?
 C19 C24 C15 C16 0.0(13) . . . . ?
 C19 C24 C15 C14 179.4(9) . . . . ?
 C19 C18 C1 C2 -1.9(15) . . . . ?
 C19 C18 C17 C16 0.3(14) . . . . ?
 C20 C19 C24 C23 -0.4(13) . . . . ?
 C20 C19 C24 C15 178.9(8) . . . . ?
 C20 C19 C18 C1 2.3(13) . . . . ?
 C20 C19 C18 C17 -179.1(8) . . . . ?
 C20 C21 C6 C5 -0.7(13) . . . . ?
 C20 C21 C6 C7 -177.7(8) . . . . ?
 C20 C3 C4 C5 1.6(15) . . . . ?
 C20 C3 C2 C1 0.2(14) . . . . ?
 C22 C21 C6 C5 179.1(9) . . . . ?
 C22 C21 C6 C7 2.1(13) . . . . ?
 C22 C9 C10 C11 1.6(14) . . . . ?
 C22 C9 C8 C7 -0.7(13) . . . . ?
 C22 C23 C12 C11 -1.0(13) . . . . ?
 C22 C23 C12 C13 -179.0(9) . . . . ?
 C21 C20 C3 C4 -0.7(13) . . . . ?
 C21 C20 C3 C2 179.6(8) . . . . ?
 C21 C22 C9 C10 179.3(8) . . . . ?
 C21 C22 C9 C8 0.6(12) . . . . ?
 C21 C22 C23 C24 0.1(13) . . . . ?
 C21 C22 C23 C12 -179.6(8) . . . . ?
 C21 C6 C5 C4 1.6(15) . . . . ?
 C21 C6 C7 C8 -2.3(14) . . . . ?
 C9 C22 C21 C20 178.5(8) . . . . ?
 C9 C22 C21 C6 -1.3(13) . . . . ?
 C9 C22 C23 C24 -178.5(8) . . . . ?
 C9 C22 C23 C12 1.8(13) . . . . ?
 C9 C10 C11 C12 -0.8(16) . . . . ?
 C9 C8 C7 C6 1.6(15) . . . . ?
 C24 C19 C20 C21 0.4(13) . . . . ?
 C24 C19 C20 C3 179.7(8) . . . . ?
 C24 C19 C18 C1 -179.0(9) . . . . ?
 C24 C19 C18 C17 -0.3(13) . . . . ?
 C24 C23 C12 C11 179.3(8) . . . . ?
 C24 C23 C12 C13 1.3(14) . . . . ?
 C24 C15 C14 C13 0.1(16) . . . . ?
 C6 C5 C4 C3 -2.1(16) . . . . ?
 C23 C22 C21 C20 -0.1(13) . . . . ?
 C23 C22 C21 C6 -179.9(8) . . . . ?
 C23 C22 C9 C10 -2.1(12) . . . . ?
 C23 C22 C9 C8 179.2(8) . . . . ?
 C23 C24 C15 C16 179.3(9) . . . . ?
 C23 C24 C15 C14 -1.3(14) . . . . ?
 C23 C12 C11 C10 0.4(15) . . . . ?
 C23 C12 C13 C14 -2.5(16) . . . . ?
 C3 C20 C21 C22 -179.5(8) . . . . ?
 C3 C20 C21 C6 0.3(13) . . . . ?
 C10 C9 C8 C7 -179.4(9) . . . . ?
 C18 C19 C20 C21 179.1(8) . . . . ?
 C18 C19 C20 C3 -1.5(13) . . . . ?
 C18 C19 C24 C23 -179.1(8) . . . . ?
 C18 C19 C24 C15 0.2(13) . . . . ?
 C18 C1 C2 C3 0.6(16) . . . . ?
 C1 C18 C17 C16 178.8(10) . . . . ?
 C5 C6 C7 C8 -179.1(10) . . . . ?
 C16 C15 C14 C13 179.5(10) . . . . ?
 C8 C9 C10 C11 -179.7(9) . . . . ?
 C7 C6 C5 C4 178.4(10) . . . . ?
 C17 C18 C1 C2 179.6(10) . . . . ?
 C17 C16 C15 C24 -0.1(15) . . . . ?
 C17 C16 C15 C14 -179.4(10) . . . . ?
 C4 C3 C2 C1 -179.4(10) . . . . ?
 C2 C3 C4 C5 -178.8(10) . . . . ?
 C11 C12 C13 C14 179.6(11) . . . . ?
 C15 C24 C23 C22 -179.2(8) . . . . ?
 C15 C24 C23 C12 0.5(13) . . . . ?
 C15 C16 C17 C18 -0.1(16) . . . . ?
 C15 C14 C13 C12 1.8(18) . . . . ?
 C13 C12 C11 C10 178.3(10) . . . . ?
 C30 C29X O1X C25X 90(3) . . . . ?
 C30 C29X O1X C27X -138(3) . . . . ?
 C26 C25X O1X C29X 79(2) . . . . ?
 C26 C25X O1X C27X -57(3) . . . . ?
 C28 C27X O1X C29X 67(3) . . . . ?
 C28 C27X O1X C25X -162(2) . . . . ?
 C29 O1 C25 C26 86(2) . . . . ?
 C29 O1 C27 C28 72(2) . . . . ?
 C25 O1 C29 C30 -156(2) . . . . ?
 C25 O1 C27 C28 -62(3) . . . . ?
 C27 O1 C29 C30 69(3) . . . . ?
 C27 O1 C25 C26 -137(2) . . . . ?

_shelx_res_file
;
TITL str3224_auto_a.res in P-1
    str3224_auto.res
    created by SHELXL-2019/3 at 13:22:13 on 01-May-2024
REM Old TITL str3224_auto_a.res in P-1
REM SHELXT solution in P-1: R1 0.161, Rweak 0.033, Alpha 0.068
REM <I/s> 0.000 for 0 systematic absences, Orientation as input
REM Formula found by SHELXT: Sb3 Cl18 C62
CELL 1.54184 7.1148 16.1356 16.4528 118.504 97.739 92.526
ZERR 1 0.0004 0.0012 0.0013 0.008 0.006 0.005
LATT 1
SFAC C H Cl O Sb
UNIT 60 54 18 2 3
SADI O1 C29 O1X C29X
SADI O1 C25 O1X C25X
SADI O1 C27 O1X C27X
SADI C30 C29 C30 C29X
SADI C26 C25 C26 C25X
SADI C28 C27 C28 C27X
SADI 0.04 O1 C30 O1X C30
SADI 0.04 O1 C26 O1X C26
SADI 0.04 O1 C28 O1X C28
SADI 0.04 C29 C25 C29X C25X
SADI 0.04 C29 C27 C29X C27X
SADI 0.04 C25 C27 C25X C27X
SIMU 0.02 0.04 2 C30 C29X C29 O1X C25X C26 C25 C27X C27 C28 O1

L.S. 20 0 0
PLAN  7
SIZE 0.04 0.04 0.36
TEMP -173
CONF
list 4
MORE -1
BOND $H
fmap 2 53
acta
OMIT -3 -1 10
OMIT -2 5 14
OMIT 0 -2 1
OMIT 0 1 1
OMIT 4 -11 9
REM <olex2.extras>
REM <HklSrc "%.\\str3224_auto.hkl">
REM </olex2.extras>

WGHT    0.132200
FVAR       0.32076   0.54662
SB2   5    0.000000    0.000000    0.500000    10.50000    0.05337    0.04305 =
         0.05592    0.02157    0.01622    0.01009
SB1   5    0.000000    0.000000    1.000000    10.50000    0.04890    0.05065 =
         0.07428    0.03947    0.00770    0.00165
SB3   5    0.000000    0.500000    0.500000    10.50000    0.06154    0.05503 =
         0.05370    0.03311    0.00717    0.00050
CL6   3   -0.008503   -0.033937    0.342203    11.00000    0.06462    0.05608 =
         0.06016    0.02483    0.01670    0.00895
CL7   3   -0.074906    0.372338    0.527792    11.00000    0.07362    0.06418 =
         0.07010    0.04346    0.00533   -0.00284
CL2   3    0.109934    0.154228    1.131317    11.00000    0.06751    0.05289 =
         0.08143    0.03863    0.00152    0.00009
CL1   3    0.295451   -0.052909    1.026495    11.00000    0.05018    0.06615 =
         0.09181    0.04460    0.00683    0.00794
CL3   3    0.120766    0.047542    0.898895    11.00000    0.07163    0.06687 =
         0.09558    0.05492    0.02369    0.00800
CL8   3    0.314622    0.528305    0.586892    11.00000    0.06372    0.07089 =
         0.07661    0.04556    0.00551    0.00077
CL9   3    0.107402    0.393600    0.359619    11.00000    0.08561    0.07367 =
         0.06073    0.03935    0.01467    0.01352
CL4   3    0.115744   -0.146376    0.465690    11.00000    0.12325    0.05962 =
         0.07156    0.03172    0.03542    0.03962
CL5   3    0.314223    0.076461    0.541524    11.00000    0.06448    0.09875 =
         0.08031    0.04763    0.01262   -0.00881
C19   1    0.303316    0.408718    0.997300    11.00000    0.03924    0.03773 =
         0.05578    0.01926    0.01455    0.00207
C20   1    0.292313    0.483959    1.089527    11.00000    0.03362    0.03538 =
         0.05631    0.02109    0.01156    0.00432
C22   1    0.207860    0.586067    1.022738    11.00000    0.02536    0.04710 =
         0.04982    0.02463    0.00072   -0.00666
C21   1    0.243879    0.572950    1.101269    11.00000    0.02464    0.04027 =
         0.05332    0.01248    0.01414    0.00627
C9    1    0.154366    0.674527    1.033286    11.00000    0.02987    0.04739 =
         0.06240    0.02949    0.01053    0.00362
C24   1    0.267620    0.423784    0.920646    11.00000    0.03301    0.04058 =
         0.05150    0.01588    0.01433    0.00162
C6    1    0.231818    0.647996    1.193007    11.00000    0.04176    0.05158 =
         0.05337    0.02285    0.01573    0.00631
C23   1    0.218670    0.513731    0.932841    11.00000    0.03508    0.05599 =
         0.05280    0.03034    0.00725   -0.00612
C3    1    0.327515    0.469675    1.168510    11.00000    0.02794    0.05812 =
         0.06151    0.02958    0.00896    0.00117
C10   1    0.120233    0.687927    0.954437    11.00000    0.04205    0.06037 =
         0.07181    0.03804    0.01281   -0.00076
AFIX  43
H10   2    0.087797    0.747284    0.961704    11.00000   -1.20000
AFIX   0
C18   1    0.355472    0.319311    0.987352    11.00000    0.03784    0.03350 =
         0.07145    0.01990    0.02195    0.00255
C1    1    0.386881    0.307094    1.066162    11.00000    0.04894    0.04530 =
         0.08445    0.03478    0.01968    0.01088
AFIX  43
H1    2    0.417461    0.247554    1.059098    11.00000   -1.20000
AFIX   0
C5    1    0.266217    0.631212    1.269230    11.00000    0.05613    0.06021 =
         0.03668    0.01890    0.01718    0.01204
AFIX  43
H5    2    0.255120    0.680234    1.329952    11.00000   -1.20000
AFIX   0
C16   1    0.332833    0.261008    0.819657    11.00000    0.04850    0.03784 =
         0.06359    0.00671    0.02329    0.00121
AFIX  43
H16   2    0.342783    0.210794    0.759358    11.00000   -1.20000
AFIX   0
C8    1    0.141391    0.748294    1.126778    11.00000    0.03980    0.04113 =
         0.07389    0.02443    0.01108    0.00492
AFIX  43
H8    2    0.107478    0.807959    1.135619    11.00000   -1.20000
AFIX   0
C12   1    0.183318    0.526916    0.852893    11.00000    0.04140    0.06526 =
         0.05566    0.03342    0.00621   -0.00428
C7    1    0.176341    0.734341    1.201758    11.00000    0.04584    0.03673 =
         0.05578    0.01718    0.00969    0.00102
AFIX  43
H7    2    0.163263    0.783864    1.261877    11.00000   -1.20000
AFIX   0
C17   1    0.366726    0.247561    0.893507    11.00000    0.04618    0.04415 =
         0.07940    0.01671    0.01778   -0.00617
AFIX  43
H17   2    0.400069    0.187577    0.883914    11.00000   -1.20000
AFIX   0
C4    1    0.316394    0.544433    1.258547    11.00000    0.06187    0.05142 =
         0.03289    0.01726    0.00423    0.00434
AFIX  43
H4    2    0.343081    0.535664    1.311896    11.00000   -1.20000
AFIX   0
C2    1    0.374671    0.378722    1.153147    11.00000    0.05552    0.04488 =
         0.06927    0.03138    0.00696    0.00046
AFIX  43
H2    2    0.398270    0.367869    1.205305    11.00000   -1.20000
AFIX   0
C11   1    0.133225    0.617426    0.869158    11.00000    0.05046    0.07554 =
         0.07523    0.05310    0.00297   -0.00868
AFIX  43
H11   2    0.107854    0.628252    0.817037    11.00000   -1.20000
AFIX   0
C15   1    0.281958    0.348841    0.828665    11.00000    0.03863    0.06142 =
         0.05276    0.01463    0.01623   -0.00386
C14   1    0.243082    0.365985    0.752232    11.00000    0.05530    0.06851 =
         0.05310    0.01541    0.01375   -0.00435
AFIX  43
H14   2    0.251754    0.317123    0.691037    11.00000   -1.20000
AFIX   0
C13   1    0.194065    0.449744    0.763827    11.00000    0.05669    0.09298 =
         0.05562    0.03469    0.00611   -0.00851
AFIX  43
H13   2    0.165369    0.457580    0.709997    11.00000   -1.20000
AFIX   0

PART 1
O1    4    0.531277    0.158547    0.342737    21.00000    0.06915    0.06099 =
         0.11445    0.04900    0.03025    0.01600
PART 0
C30   1    0.467805   -0.011932    0.277019    11.00000    0.06820    0.05477 =
         0.10948    0.03623    0.01969    0.01494
PART 1
AFIX 137
H30A  2    0.552108   -0.030064    0.230334    21.00000   -1.50000
H30B  2    0.363432   -0.063388    0.255498    21.00000   -1.50000
H30C  2    0.540955   -0.000283    0.337159    21.00000   -1.50000
AFIX 137
PART 2
H30D  2    0.416947   -0.025084    0.213076   -21.00000   -1.50000
H30E  2    0.363477   -0.022375    0.305662   -21.00000   -1.50000
H30F  2    0.563522   -0.054488    0.274767   -21.00000   -1.50000
AFIX   0
PART 0
C26   1    0.393482    0.261960    0.479021    11.00000    0.09135    0.06718 =
         0.11111    0.04280    0.03134    0.01339
PART 1
AFIX 137
H26A  2    0.262523    0.234121    0.470947    21.00000   -1.50000
H26B  2    0.407873    0.330260    0.523457    21.00000   -1.50000
H26C  2    0.483528    0.231470    0.503406    21.00000   -1.50000
AFIX 137
PART 2
H26D  2    0.438973    0.319329    0.477485   -21.00000   -1.50000
H26E  2    0.501601    0.238842    0.502334   -21.00000   -1.50000
H26F  2    0.299183    0.276903    0.520771   -21.00000   -1.50000
AFIX   0
PART 0
C28   1    0.634462    0.191534    0.221534    11.00000    0.07904    0.09057 =
         0.10481    0.03968    0.03569    0.00911
PART 1
AFIX 137
H28A  2    0.503050    0.161667    0.191232    21.00000   -1.50000
H28B  2    0.719301    0.166442    0.175195    21.00000   -1.50000
H28C  2    0.640175    0.260468    0.247168    21.00000   -1.50000
AFIX 137
PART 2
H28D  2    0.537807    0.146415    0.167934   -21.00000   -1.50000
H28E  2    0.742899    0.158747    0.228745   -21.00000   -1.50000
H28F  2    0.678565    0.243207    0.210645   -21.00000   -1.50000
AFIX   0
PART 1
C29   1    0.390598    0.072339    0.288754    21.00000    0.06509    0.06821 =
         0.11437    0.05415    0.02010    0.00518
AFIX  23
H29A  2    0.280290    0.080335    0.321540    21.00000   -1.20000
H29B  2    0.343102    0.065178    0.226071    21.00000   -1.20000
AFIX   0
C25   1    0.432844    0.247164    0.388869    21.00000    0.07234    0.06644 =
         0.11274    0.04985    0.02962    0.01383
AFIX  23
H25A  2    0.515786    0.303011    0.398237    21.00000   -1.20000
H25B  2    0.311643    0.240144    0.347460    21.00000   -1.20000
AFIX   0
C27   1    0.696637    0.170267    0.299149    21.00000    0.07214    0.06859 =
         0.11487    0.03336    0.01985    0.01851
AFIX  23
H27A  2    0.792676    0.222592    0.348080    21.00000   -1.20000
H27B  2    0.758129    0.111194    0.274279    21.00000   -1.20000
AFIX   0
PART 2
C29X  1    0.553226    0.083088    0.330962   -21.00000    0.08198    0.07241 =
         0.12108    0.03664    0.00434    0.02189
AFIX  23
H29C  2    0.682386    0.087554    0.316163   -21.00000   -1.20000
H29D  2    0.568800    0.101287    0.398319   -21.00000   -1.20000
AFIX   0
C25X  1    0.304695    0.188319    0.383923   -21.00000    0.07216    0.05913 =
         0.11170    0.05451    0.02832    0.00490
AFIX  23
H25C  2    0.203242    0.214413    0.358894   -21.00000   -1.20000
H25D  2    0.243116    0.134250    0.387573   -21.00000   -1.20000
AFIX   0
C27X  1    0.549748    0.231298    0.308362   -21.00000    0.06784    0.07308 =
         0.11480    0.03856    0.02612    0.00872
AFIX  23
H27C  2    0.459729    0.275943    0.307191   -21.00000   -1.20000
H27D  2    0.652100    0.266924    0.364004   -21.00000   -1.20000
AFIX   0
O1X   4    0.444573    0.151613    0.315522   -21.00000    0.06460    0.06881 =
         0.11241    0.04527    0.02347    0.01761
HKLF 4


REM  str3224_auto_a.res in P-1
REM wR2 = 0.2210, GooF = S = 1.053, Restrained GooF = 1.041 for all data
REM R1 = 0.0748 for 3735 Fo > 4sig(Fo) and 0.1120 for all 5757 data
REM 419 parameters refined using 156 restraints

END

WGHT      0.1338      0.0000

REM Highest difference peak  1.443,  deepest hole -1.557,  1-sigma level  0.178
Q1    1  -0.1258 -0.0257  0.4975  11.00000  0.05    1.44
Q2    1   0.0019  0.4606  0.5374  11.00000  0.05    1.19
Q3    1  -0.0097  0.0382  0.9637  11.00000  0.05    1.16
Q4    1  -0.1263  0.4741  0.4960  11.00000  0.05    1.09
Q5    1   0.0053  0.0361  0.4638  11.00000  0.05    1.06
Q6    1   0.1205  0.0227  1.0016  11.00000  0.05    1.03
Q7    1  -0.0873  0.0415  0.5007  11.00000  0.05    1.01
;
_shelx_res_checksum                37294
_shelx_hkl_file
;
   0   0   1   29.36    3.69
   0   0  -1   10.97    4.04
   0   0  -2 4834.29  154.43
   0   0  -3  643.77   25.66
   0   0  -4 1408.83   51.96
   0   0   4 1556.11   52.48
   0   0  -5  760.80   32.63
   0   0   5  828.88   33.04
   0   0  -6 1971.14   71.80
   0   0   6 2022.69   71.55
   0   0   6 2128.42   72.05
   0   0   7  202.82   18.36
   0   0  -7  178.76   18.98
   0   0   7  183.06   19.19
   0   0  -7  159.80    9.41
   0   0  -8 1080.82   36.46
   0   0   8 1186.14   39.72
   0   0  -9    6.58    7.85
   0   0   9    0.62   16.49
   0   0 -10  173.56   10.64
   0   0  10  113.24   19.72
   0   0 -11   -1.80    9.41
   0   0  11    1.65   19.58
   0   0 -12  200.82   12.36
   0   0  12  219.81   22.14
   0   0 -13   45.73    9.48
   0   0  13   51.04   19.88
   0   0 -14   54.92    8.66
   0   0  14   43.72   18.62
   0   0 -15   11.48    6.82
   0   0  15    5.01   16.45
   0   0 -16   10.35    5.29
   0   0  16    4.68   13.47
   0   0  17   -2.39   10.14
   0   1 -17    1.45    4.40
   0  -1  17    9.22   11.97
   0   1 -16   -3.92    5.90
   0  -1  16    4.05   14.87
   0   1 -15   23.18    7.36
   0  -1  15   41.64   17.73
   0   1 -14    5.78    8.38
   0  -1  14   13.03   19.37
   0   1 -13   36.26    9.22
   0  -1  13   41.74   20.53
   0   1 -12   67.95    9.93
   0  -1  12   97.36   20.83
   0   1 -11    1.87    8.98
   0  -1  11   -5.68   19.14
   0  -1  10   51.99   17.71
   0   1 -10   95.35    9.11
   0  -1   9  328.60   19.65
   0   1  -9  307.51   13.12
   0   1  -8  205.15    9.71
   0  -1   8  227.62   19.10
   0  -1   8  180.60   10.63
   0  -1   8  219.80   21.18
   0  -1   7    1.93   13.74
   0   1  -7   -8.10    6.36
   0  -1   7   -5.74   15.27
   0  -1   6 1010.59   38.95
   0  -1   6  995.21   39.14
   0  -1   5 1145.86   42.31
   0  -1   4 1000.74   36.74
   0  -1   3  744.19   27.37
   0  -1   2   49.70    7.58
   0  -1   0   11.17    3.98
   0   1   0   33.50    3.63
   0   1   1   86.02    8.29
   0  -1  -1   79.03    8.33
   0  -1  -2  926.93   33.38
   0  -1  -3  486.49   22.80
   0  -1  -4    3.74   13.42
   0  -1  -5  303.66   20.12
   0   1   5  301.86   19.90
   0  -1  -6  138.36   17.17
   0   1   6  127.33   16.65
   0  -1  -6  114.50    7.86
   0   1   6  131.84   17.95
   0  -1  -7  353.76   14.05
   0   1   7  354.81   23.57
   0  -1  -7  347.27   24.25
   0   1   7  361.44   24.73
   0   1   7  377.71   19.86
   0   1   8   11.99    6.39
   0  -1  -8    5.28    7.65
   0   1   8   15.45   16.04
   0  -1  -9  395.55   15.88
   0   1   9  374.75   22.69
   0  -1 -10   -0.13    9.05
   0   1  10   22.34   19.18
   0  -1 -11  112.21   10.91
   0   1  11   66.67   20.65
   0  -1 -12   -5.20    9.58
   0   1  12   22.68   19.83
   0  -1 -13   83.81    9.77
   0   1  13   67.67   19.42
   0  -1 -14   -3.61    7.81
   0   1  14    5.77   17.36
   0  -1 -15    1.78    6.17
   0   1  15    2.22   14.99
   0  -1 -16    1.44    4.62
   0   1  16   -0.91   11.83
   0  -2  18   -2.17   10.11
   0   2 -17    0.43    4.84
   0  -2  17   -3.96   13.22
   0   2 -16   25.63    6.49
   0  -2  16   23.22   16.48
   0   2 -15   49.13    7.83
   0  -2  15   69.58   19.06
   0   2 -14  103.19    9.34
   0   2 -13   33.37    9.06
   0   2 -12  481.51   18.80
   0   2 -11    1.04    8.53
   0   2 -10  485.82   18.09
   0  -2   9   79.54    8.66
   0   2  -9   59.15    7.62
   0  -2   8 1411.49   43.47
   0  -2   8 1318.01   50.80
   0   2  -8 1258.50   43.01
   0  -2   8 1387.32   53.02
   0  -2   7  199.91   17.30
   0  -2   7  212.60   19.55
   0  -2   6  529.25   24.53
   0  -2   6  569.91   26.49
   0  -2   5  205.66   17.15
   0  -2   4 1716.97   56.34
   0   2  -4 1595.86   55.76
   0  -2   3  742.15   27.06
   0  -2   2 4191.29  133.98
   0   2  -1  135.97    8.05
   0  -2   1  105.11    8.45
   0  -2   0 4816.16  153.65
   0  -2  -1  655.45   25.20
   0  -2  -2 1225.97   43.74
   0  -2  -3  879.98   34.64
   0  -2  -4  701.73   30.41
   0   2   5  234.85   19.35
   0  -2  -5  245.05   19.09
   0  -2  -6  507.09   18.64
   0  -2  -6  567.10   28.64
   0   2   6  578.61   29.42
   0   2   6  531.15   23.26
   0   2   7   15.58    6.17
   0  -2  -7   13.05    7.63
   0   2   8  262.21   11.55
   0  -2  -8  266.14   12.56
   0   2   9   29.99   18.49
   0  -2  -9   -0.43    8.92
   0   2  10  138.57   20.54
   0  -2 -10  169.74   11.38
   0  -2 -11   38.72   10.00
   0   2  11   70.12   20.11
   0   2  12  141.97   16.61
   0   2  12  265.28   23.01
   0   2  13   65.86   18.37
   0  -2 -13   76.48    9.32
   0   2  14   62.18   16.67
   0  -2 -14  101.36    8.33
   0  -2 -15   10.95    5.48
   0   2  15   33.67   13.31
   0  -2 -16   -2.03    3.79
   0   2  16    1.46    9.58
   0   3 -17   18.83    5.28
   0   3 -16   13.31    6.52
   0   3 -15    7.11    7.47
   0   3 -14    7.09    7.86
   0   3 -13  103.27    9.50
   0  -3  12    9.40    6.15
   0   3 -12   16.55    8.44
   0  -3  11   70.85    9.99
   0   3 -11   75.95    8.54
   0  -3  11   73.41    6.77
   0   3 -10   60.00    7.60
   0  -3  10   44.56    8.83
   0  -3   9    4.86    7.75
   0   3  -9    2.08    6.68
   0  -3   9   -0.71   15.64
   0  -3   8  601.52   27.82
   0  -3   8  633.07   29.46
   0   3  -8  567.47   19.78
   0  -3   7  198.22   17.55
   0  -3   7  182.67   15.95
   0  -3   6 1415.48   50.70
   0  -3   6 1397.66   50.26
   0  -3   5 1498.39   48.37
   0   3  -5 1218.33   47.40
   0  -3   4  495.47   20.85
   0   3  -4  468.18   20.45
   0  -3   3  610.10   25.14
   0   3  -3  675.69   24.06
   0   3  -2  708.18   25.79
   0  -3   2  690.31   25.97
   0  -3   1  693.57   26.11
   0  -3   0  608.93   23.97
   0  -3  -1  746.35   29.48
   0  -3  -2  173.11   15.74
   0   3   3 1228.37   45.83
   0  -3  -3 1230.46   45.61
   0   3   4  934.99   38.65
   0  -3  -4  966.19   38.84
   0  -3  -5 1485.84   58.74
   0   3   5 1607.68   53.05
   0   3   6  256.20   18.07
   0   3   7   34.84    6.65
   0   3   7   22.83   16.22
   0  -3  -7   41.87    8.11
   0   3   8    1.09    6.85
   0   3   8   -2.31   17.65
   0  -3  -8    6.15    8.64
   0   3   9   72.23    8.33
   0   3   9   75.72   19.32
   0  -3  -9  108.20   10.13
   0   3  10   -8.26   19.64
   0  -3 -10    3.02    9.70
   0   3  11   66.04   13.16
   0   3  11   68.84   19.69
   0   3  12   16.33   10.77
   0   3  12   26.35   18.42
   0  -3 -12   31.07    9.20
   0   3  13   18.42   16.70
   0  -3 -13   18.71    8.04
   0   3  14   12.01   13.93
   0  -3 -14   -1.61    6.23
   0   3  15   -4.61   10.66
   0  -3 -15    2.03    4.36
   0  -4  17   23.30    6.85
   0   4 -17   16.98    5.39
   0   4 -16   69.71    7.28
   0   4 -15   98.51    8.34
   0   4 -14  235.12   11.03
   0  -4  14  199.35    9.71
   0   4 -13  190.47   10.21
   0  -4  13  158.67    9.03
   0  -4  12  428.18   18.08
   0   4 -12  460.21   16.64
   0  -4  12  415.25   15.82
   0  -4  11  339.19   14.41
   0  -4  11  307.06   12.34
   0   4 -11  305.91   12.97
   0  -4  10  729.51   24.53
   0  -4  10  669.23   23.27
   0   4 -10  658.19   23.54
   0  -4   9  297.80   22.05
   0  -4   9  322.71   20.98
   0   4  -9  297.34   11.98
   0  -4   8  417.01   22.31
   0  -4   8  402.22   22.86
   0  -4   8  352.54   18.77
   0  -4   7  531.36   25.17
   0  -4   7  534.69   25.11
   0   4  -6  227.93   15.86
   0  -4   6  244.92   16.51
   0   4  -5   59.29   11.64
   0  -4   5   61.93   13.26
   0  -4   4 1111.50   40.70
   0   4  -4 1126.11   39.35
   0  -4   3  538.59   23.00
   0  -4   2 1255.49   44.03
   0  -4   1  863.78   32.47
   0  -4   0  992.18   36.42
   0  -4  -1  660.74   27.84
   0   4   2  765.88   31.64
   0  -4  -2  696.91   30.17
   0   4   3  116.42   16.78
   0  -4  -3  127.34   15.91
   0   4   4  351.54   22.84
   0  -4  -4  330.06   22.36
   0   4   5  441.64   19.79
   0   4   5  236.12   22.43
   0   4   6  280.74   18.74
   0   4   7   22.52    6.84
   0   4   7   28.31   17.11
   0   4   8  142.30    9.10
   0   4   8  163.06   19.47
   0   4   9   14.74    7.72
   0   4   9   44.77   19.38
   0   4  10  339.71   24.63
   0   4  10  215.38   20.42
   0  -4 -11   68.26    9.80
   0   4  11   42.49   11.97
   0   4  11   54.97   18.74
   0  -4 -12  362.09   16.33
   0   4  12  162.44   22.27
   0   4  13   16.91   14.88
   0  -4 -13   28.47    7.21
   0   4  14   16.08   11.94
   0  -4 -14   32.26    5.46
   0  -5  19    9.18    9.98
   0  -5  18    1.15   13.38
   0  -5  17   15.82    6.82
   0  -5  17   25.78   16.49
   0  -5  16   11.16   18.38
   0   5 -16    5.27    6.30
   0   5 -15   17.63    7.01
   0  -5  15   16.53    6.26
   0   5 -14   17.05    7.42
   0  -5  14   11.03    6.97
   0  -5  14   16.11   20.13
   0   5 -13   42.25    7.74
   0  -5  13   54.48    7.51
   0  -5  13   62.12   10.53
   0   5 -12   39.61    7.38
   0  -5  12   60.57    9.94
   0  -5  12   57.41    7.20
   0  -5  12   70.18   18.84
   0   5 -11  149.21    8.70
   0  -5  11  161.16    8.85
   0   5 -10  120.01    7.45
   0  -5  10  134.93    7.80
   0   5  -9   83.11    6.22
   0  -5   9   92.66    6.85
   0  -5   9   83.45   15.70
   0  -5   8 1138.32   43.26
   0  -5   8 1169.74   43.58
   0  -5   8 1083.63   35.50
   0   5  -7  257.31   17.00
   0   5  -6  433.63   20.50
   0  -5   6  460.85   23.02
   0   5  -5  718.56   28.41
   0  -5   5  733.49   30.20
   0  -5   4  476.89   22.60
   0   5  -4  517.92   21.45
   0  -5   3  187.71   15.18
   0  -5   2  782.50   30.83
   0  -5   1  146.98   14.10
   0  -5  -1  628.79   28.45
   0   5   1  694.55   30.29
   0  -5  -2  255.95   18.71
   0   5   2  287.67   20.78
   0  -5  -3  395.25   23.96
   0   5   3  450.93   25.75
   0   5   4  484.79   28.41
   0   5   4  546.18   22.01
   0  -5  -4  467.80   17.73
   0   5   5   54.33   15.31
   0   5   6  184.23   18.16
   0   5   7   42.31   17.82
   0   5   7   14.87    7.25
   0   5   8   63.19    8.09
   0   5   8   93.92   19.37
   0   5   8   69.06   14.61
   0   5   9   40.94    7.81
   0   5   9   46.49   14.13
   0   5   9   46.85   19.25
   0   5  10   77.46   13.12
   0   5  10   73.42   18.77
   0   5  11   16.81   10.82
   0   5  11  -17.99   17.42
   0   5  12   11.65    9.14
   0  -5 -12   45.39    7.76
   0   5  12   19.68   15.21
   0  -5 -13    3.67    5.71
   0   5  13    3.66   12.34
   0  -5 -14    6.87    3.97
   0  -6  19   25.74   10.81
   0  -6  18   18.06   14.20
   0  -6  17   10.68    5.24
   0  -6  17    8.81   16.88
   0  -6  17   -1.56    6.89
   0  -6  16   77.12    8.42
   0  -6  16   93.57    6.99
   0  -6  16   78.83    7.01
   0  -6  16   87.67   19.31
   0   6 -16   93.20    7.09
   0   6 -15   16.00    6.51
   0  -6  15   17.51    7.01
   0  -6  15   23.38   19.25
   0   6 -14  397.27   14.84
   0  -6  14  379.32   15.03
   0  -6  14  400.49   24.79
   0  -6  14  343.20   17.13
   0   6 -13  259.06   11.64
   0  -6  13  274.14   12.14
   0  -6  13  303.95   22.11
   0  -6  13  271.32   14.25
   0  -6  12  395.49   14.69
   0  -6  12  384.64   16.62
   0   6 -11  279.02   12.03
   0  -6  11  330.65   12.68
   0   6 -10  250.71   10.98
   0  -6  10  302.27   11.61
   0   6  -9  164.53    7.80
   0  -6   9  216.17    8.79
   0   6  -8  374.01   21.19
   0  -6   7   99.80   16.01
   0   6  -7   92.07   12.85
   0   6  -6 1597.37   56.26
   0  -6   6 1606.25   58.11
   0   6  -5  418.49   20.24
   0  -6   5  431.38   22.03
   0   6  -4  653.34   26.56
   0  -6   4  679.28   28.31
   0  -6   3 1410.65   50.80
   0  -6   2  511.58   23.75
   0   6  -1  624.55   28.06
   0  -6   1  603.94   26.55
   0   6   0 1442.48   53.87
   0   6   1   18.38   16.22
   0  -6  -1   12.48   13.63
   0   6   2  847.48   37.27
   0  -6  -2  775.34   35.19
   0   6   3   11.58   13.66
   0   6   4  772.75   28.22
   0   6   4  764.31   27.27
   0  -6  -5   43.48    8.63
   0   6   5   71.22   14.14
   0   6   6  294.10   18.11
   0   6   6  285.36   20.69
   0   6   7    7.12    7.51
   0   6   7    6.78   14.68
   0   6   7   35.25   18.39
   0   6   8  119.95    8.93
   0   6   8  123.37   19.67
   0   6   8  117.87   15.52
   0   6   9   64.70   18.36
   0   6   9   60.77   13.44
   0   6  10   58.01   12.17
   0   6  10   66.01   17.40
   0   6  11   30.85   10.30
   0   6  11   21.07   15.48
   0   6  12   17.22   12.68
   0  -7  19  -12.22   11.35
   0  -7  18  -18.31   14.61
   0  -7  17   15.41   17.19
   0  -7  17   25.12    5.80
   0  -7  16   39.18    7.76
   0  -7  16   32.36   18.67
   0  -7  16   47.38    6.74
   0  -7  16   30.13    7.17
   0  -7  15   21.06    7.82
   0  -7  15   10.52    9.96
   0  -7  15   20.48    7.56
   0  -7  15   35.31   19.17
   0  -7  14   12.43    7.95
   0  -7  14   -0.65   10.31
   0  -7  14    2.65    7.97
   0  -7  14   14.55   19.37
   0   7 -14   18.08    6.36
   0  -7  13   32.21    7.93
   0   7 -13   17.30    6.38
   0  -7  13   51.52   10.48
   0  -7  13   39.36    8.06
   0   7 -12   46.08    6.32
   0  -7  12   63.02    8.14
   0  -7  12   49.05    7.75
   0  -7  11   46.79   16.60
   0  -7  11   29.27    6.80
   0   7 -11   24.40    5.47
   0  -7  11   31.25    7.22
   0  -7  10   20.06    5.93
   0   7 -10    8.35    3.66
   0  -7   9    4.82    5.58
   0   7  -9    2.46    3.34
   0   7  -8  325.82   19.65
   0  -7   7   95.96    6.36
   0   7  -7   58.72   12.86
   0  -7   7   69.01   15.87
   0  -7   6   46.48    5.36
   0   7  -6   52.26   12.59
   0  -7   6   40.89   13.98
   0  -7   5  264.90   17.78
   0   7  -5  247.66   15.42
   0  -7   4  185.22   16.88
   0  -7   3  422.45   22.30
   0   7  -2  374.43   22.43
   0  -7   2  349.11   20.53
   0   7  -1   88.29   16.02
   0  -7   1  103.85   14.15
   0   7  -1   79.27    9.67
   0   7   0   57.71   10.07
   0  -7   0   32.98    5.35
   0   7   0   28.59   16.09
   0  -7   0   24.07   13.67
   0  -7  -1  144.42    7.50
   0   7   1  145.48   12.23
   0   7   2   12.69   13.37
   0   7   3    4.03   14.26
   0   7   4  214.76   15.97
   0  -7  -4  216.98   11.35
   0   7   4  197.54   17.96
   0   7   5    5.67   16.86
   0   7   5    9.43   14.23
   0  -7  -5    9.43    8.89
   0   7   6  131.27   16.03
   0  -7  -6  143.77   10.66
   0   7   6  127.01   19.09
   0   7   7    5.96   14.62
   0  -7  -7   30.17    9.47
   0   7   7   10.97    7.57
   0   7   7    7.99   18.29
   0   7   8    1.35   13.37
   0   7   8    2.38    7.15
   0   7   8   -2.08   17.62
   0   7   9   31.54   12.66
   0   7   9   20.79   17.07
   0   7  10    7.84   10.94
   0   7  10   11.75   15.22
   0   7  11    4.29    8.49
   0  -8  19    6.13   11.52
   0  -8  18   23.12   14.73
   0  -8  17   24.83   17.14
   0  -8  17   22.11    6.15
   0  -8  16  100.26    8.72
   0  -8  16  116.35    8.06
   0  -8  16   97.61   19.36
   0  -8  15   14.62    8.11
   0  -8  15   16.51   18.65
   0  -8  15   24.45    7.14
   0  -8  15   18.24    9.94
   0  -8  14  227.36   14.67
   0  -8  14  301.57   13.22
   0  -8  14  323.65   12.38
   0  -8  14  260.72   12.70
   0  -8  14  271.89   22.24
   0  -8  13  183.89    9.79
   0  -8  13  168.46   10.26
   0  -8  12  228.30   10.91
   0  -8  12  197.02   10.32
   0  -8  11   30.19   16.29
   0  -8  11   29.93    6.71
   0  -8  10  248.72   13.59
   0  -8  10  504.00   13.82
   0   8  -9   18.17   12.96
   0  -8   8  784.21   25.52
   0   8  -8  645.79   31.65
   0  -8   7  101.80    6.89
   0   8  -7  127.02   14.96
   0  -8   6  942.27   30.78
   0  -8   6  879.59   30.67
   0  -8   6  974.50   40.02
   0   8  -6  919.85   36.97
   0  -8   5  365.71   12.94
   0  -8   5  415.99   23.08
   0   8  -5  391.42   19.98
   0  -8   5  347.28   12.82
   0  -8   4  411.34   22.69
   0  -8   4  363.29   13.05
   0   8  -3 1490.35   45.77
   0  -8   3 1344.07   44.74
   0   8  -3 1424.33   53.69
   0  -8   3 1436.25   52.62
   0   8  -2  414.96   17.19
   0   8  -2  454.26   26.05
   0  -8   2  459.68   23.32
   0  -8   2  415.65   14.56
   0   8  -2  389.22   16.61
   0   8  -1  594.78   21.40
   0   8  -1  586.34   29.78
   0  -8   1  535.27   18.71
   0   8  -1  553.43   20.61
   0   8   0  821.11   27.09
   0  -8   0  712.50   24.49
   0   8   1  310.92   16.21
   0  -8  -3  130.77    9.63
   0   8   3  118.39   16.44
   0  -8  -4  304.80   13.54
   0   8   4  240.44   19.94
   0  -8  -5   27.68    9.21
   0   8   5   44.03   17.53
   0   8   5   34.23   15.10
   0   8   6  252.58   18.41
   0  -8  -6  302.76   13.48
   0   8   7    2.76   13.98
   0   8   7    5.27    7.23
   0   8   7   17.62   17.10
   0  -8  -7   19.80    8.77
   0   8   8   55.92    7.65
   0   8   8   62.22   13.64
   0  -8  -9   68.58    8.08
   0   8   9   50.23   12.15
   0  -8 -10   52.58    6.89
   0   8  10   14.09    9.55
   0  -8 -11    4.31    5.07
   0  -9  19    3.13   11.53
   0  -9  18   27.44    5.52
   0  -9  18   15.71   14.70
   0  -9  17   11.45    6.42
   0  -9  17   15.07   16.75
   0  -9  16   28.61    9.94
   0  -9  16   59.70    7.46
   0  -9  16   62.94    8.38
   0  -9  16   41.63   18.19
   0  -9  15   14.27   10.04
   0  -9  15   29.57    7.53
   0  -9  15   27.41    8.59
   0  -9  14   18.03   10.76
   0  -9  14   45.05    8.99
   0  -9  14   12.93   18.96
   0  -9  14   57.23    7.93
   0  -9  13   47.01    9.24
   0  -9  13   38.38    7.91
   0  -9  13   55.40   18.51
   0  -9  12   13.10   17.72
   0  -9  12   47.85    7.71
   0  -9  11   -2.35    6.85
   0   9  -9   28.74   13.09
   0  -9   9   36.88    7.06
   0   9  -8  186.72   16.92
   0  -9   8  223.95    9.93
   0  -9   7   51.87    9.19
   0  -9   7   40.70    6.30
   0  -9   7   31.64    5.79
   0  -9   7   23.95    4.44
   0   9  -7   26.08   12.82
   0  -9   6    4.83    5.40
   0   9  -6    1.76    8.68
   0  -9   6    0.77    4.02
   0   9  -6   -1.92   12.00
   0  -9   6    6.26    5.65
   0  -9   6    1.65    8.51
   0  -9   5  214.00    9.27
   0   9  -5  232.44   11.74
   0   9  -5  187.47   16.62
   0  -9   5  201.41    9.34
   0   9  -4  254.01   12.12
   0  -9   4  213.71    9.52
   0   9  -3  463.72   17.54
   0  -9   3  416.19   15.01
   0  -9   3  411.05   14.76
   0   9  -3  457.14   17.36
   0   9  -2   49.92   10.24
   0   9  -2   61.97   11.10
   0  -9   2   35.67    5.86
   0   9  -1   -3.94   11.30
   0   9  -1    3.04   10.44
   0  -9   1    1.32    5.81
   0   9   0  117.12   13.09
   0  -9   0  125.62    7.54
   0   9   1  138.78   14.30
   0  -9  -3   -2.09    8.62
   0  -9  -4  127.65   10.27
   0  -9  -5   46.54    9.01
   0   9   5   35.91   15.48
   0  -9  -6    3.01    8.47
   0   9   6   -1.16   14.40
   0  -9  -7   46.62    8.46
   0   9   7   21.49    7.00
   0   9   7   44.57   13.96
   0  -9  -8    7.92    7.28
   0   9   8   11.79   11.96
   0   9   9    1.54    9.68
   0  -9  -9    8.03    6.51
   0   9  10    2.46    8.40
   0   9  10   -0.29    6.91
   0  -9 -10   -1.61    5.06
   0 -10  19   -1.61   10.97
   0 -10  18   38.59   14.30
   0 -10  18   35.21    6.31
   0 -10  18   65.96    6.06
   0 -10  17   -9.90   16.28
   0 -10  17   15.02    6.75
   0 -10  16  179.70   19.49
   0 -10  16  226.74   11.50
   0 -10  15  186.50    9.86
   0 -10  15  178.08   10.79
   0 -10  14  537.87   20.74
   0 -10  14  584.64   20.07
   0 -10  13    8.33    7.88
   0 -10  13   10.83   17.97
   0 -10  12   92.47   19.46
   0 -10  12  223.91   10.71
   0  10 -11    7.82    4.49
   0 -10  11   -2.93    8.39
   0 -10  10   94.16    8.81
   0 -10   9   75.24    8.07
   0 -10   8  166.78    8.63
   0 -10   8  153.43    7.38
   0 -10   8  157.75    9.01
   0  10  -7   26.79   13.32
   0 -10   7   32.29    6.67
   0 -10   7   40.26    6.31
   0  10  -7   38.66    9.43
   0 -10   7   26.89    9.75
   0 -10   6  327.67   13.27
   0  10  -6  365.10   15.69
   0 -10   5  153.08    8.12
   0  10  -5  136.21   11.00
   0  10  -5  126.51   16.08
   0 -10   5  172.18   11.10
   0 -10   4  335.58   12.55
   0  10  -4  342.34   15.27
   0 -10   4  315.92   12.24
   0  10  -3   18.33   10.66
   0  10  -3   15.04   10.60
   0 -10   3   18.05    6.14
   0  10  -2  438.41   18.92
   0  10  -2  400.15   18.09
   0 -10   2  416.81   15.20
   0  10  -1  282.82   16.59
   0 -10   1  280.81   11.49
   0  10  -1  252.37   15.40
   0 -10   0   18.74    6.71
   0  10   0   27.00   14.20
   0  10   0   23.72   12.42
   0  10   1    4.53   12.97
   0  10   1   -5.93   14.70
   0  10   1   -2.30    4.31
   0 -10  -2  314.81   14.07
   0 -10  -3   57.09    9.09
   0 -10  -4  370.84   15.46
   0 -10  -5   47.37    8.67
   0  10   5   45.45   15.35
   0  10   6   74.61    7.80
   0  10   6   70.30   14.76
   0  10   7   18.94    6.48
   0  10   7   18.55   12.43
   0 -10  -7   46.57    7.41
   0  10   8   39.77   10.63
   0  10   8   29.78   10.13
   0 -10  -8   53.85    6.73
   0  10   9    0.08    7.48
   0  10   9   15.03    8.35
   0 -11  18   -7.06   13.29
   0 -11  18   -3.17    5.61
   0 -11  18   -5.27    6.17
   0 -11  17   31.67    6.89
   0 -11  17    9.91   15.55
   0 -11  17  -11.82    8.54
   0 -11  16    9.28   16.80
   0 -11  16   14.71    7.55
   0 -11  16   -6.30    9.58
   0 -11  15  108.87   18.12
   0 -11  15  104.09    9.96
   0 -11  15  113.97    9.07
   0 -11  14   30.58   17.74
   0 -11  14   58.64    8.71
   0 -11  13  119.11   18.47
   0 -11  13  134.55    9.72
   0  11 -12   48.15    4.91
   0 -11  12   24.69   17.71
   0  11 -11   14.41    4.98
   0 -11  11   30.73    9.01
   0 -11  10   11.13    8.32
   0 -11  10    3.15    5.58
   0 -11   9    9.07    7.86
   0 -11   9   13.10    7.15
   0 -11   9    9.17    5.28
   0 -11   8   32.38    7.06
   0 -11   8   31.92    7.36
   0  11  -7  131.45   12.06
   0 -11   7  169.51   12.40
   0 -11   7  148.53    8.83
   0  11  -6  100.58   11.81
   0 -11   6  128.17   11.27
   0 -11   6  100.21    7.99
   0 -11   5  273.98   13.99
   0 -11   5  255.41   10.86
   0  11  -5  231.92   14.06
   0 -11   5  234.23   10.43
   0 -11   4   56.93    7.20
   0  11  -4   58.67   11.53
   0 -11   4   59.06    6.37
   0  11  -3   33.55   12.18
   0 -11   3   32.96    6.98
   0  11  -2   12.33   13.00
   0  11  -2   10.48   12.36
   0 -11   2    0.02    6.97
   0  11  -1    8.63   13.92
   0  11  -1    2.88   12.62
   0 -11   1    6.35    6.97
   0  11   0    4.74    5.10
   0  11   0   -3.41   15.13
   0  11   0    6.28   13.22
   0  11   1   79.73   16.40
   0  11   1   70.94   14.23
   0 -11  -1   70.28    8.95
   0  11   2   68.29   14.27
   0 -11  -2   50.74    8.81
   0 -11  -3  127.51    9.66
   0  11   3  133.89   14.79
   0  11   4   70.79   13.97
   0 -11  -4   93.54    8.74
   0  11   5   -0.32   12.70
   0  11   5    6.00   13.80
   0 -11  -5   -2.97    7.54
   0  11   6   -3.18   11.72
   0  11   6   -0.85   11.88
   0  11   6   -6.76    6.15
   0 -11  -6    3.02    6.94
   0  11   7    4.23    9.93
   0  11   7    1.06    9.93
   0 -11  -7    0.80    5.93
   0 -11  -8    1.58    4.78
   0  11   8    1.55    7.50
   0  11   8    5.98    7.93
   0 -12  18   66.49    6.24
   0 -12  18   40.30    6.74
   0 -12  18   63.86    5.59
   0 -12  18   44.83   12.29
   0 -12  17   71.70    7.20
   0 -12  17   55.09    6.21
   0 -12  16  357.78   12.14
   0 -12  16  292.70   11.22
   0 -12  15   15.05   16.60
   0 -12  15   45.84    8.25
   0 -12  14  386.98   15.71
   0 -12  14  305.39   22.55
   0  12 -13    9.96    4.07
   0 -12  13    4.44    6.34
   0 -12  13   18.63    9.44
   0  12 -12   80.75    5.89
   0 -12  12   58.95   17.63
   0 -12  12  139.22   10.39
   0 -12  12  112.06    7.36
   0 -12  11   18.77    6.04
   0 -12  11   34.05    9.07
   0 -12   9    4.51    7.82
   0 -12   8  228.71   11.21
   0 -12   7    9.84    7.78
   0 -12   7    4.11   11.48
   0  12  -7   14.74   11.64
   0 -12   7    9.04    7.15
   0  12  -6  319.73   17.16
   0 -12   6  362.38   16.72
   0 -12   6  303.14   13.29
   0 -12   6  371.36   13.74
   0  12  -5   33.22   12.46
   0 -12   5   34.97    7.57
   0 -12   5   23.08    6.50
   0 -12   5   40.11   11.71
   0 -12   4  308.53   12.70
   0  12  -4  279.20   16.64
   0 -12   3   64.83    7.81
   0  12  -3   53.16   13.74
   0  12  -2  260.21   16.82
   0  12  -2  269.70   17.70
   0 -12   2  297.39   12.39
   0  12  -1   90.68   14.09
   0  12  -1   96.84   15.77
   0  12  -1   99.48    6.33
   0  12   0  143.64   14.71
   0 -12   0  147.26    9.62
   0  12   0  132.32   16.69
   0  12   0  111.18    6.26
   0  12   1   69.16   15.80
   0  12   1   54.90   13.92
   0 -12  -1   67.64    8.57
   0  12   2  178.08   15.75
   0 -12  -2  195.46   11.17
   0  12   3   15.14   12.82
   0 -12  -3   18.09    7.53
   0  12   4   75.89   12.79
   0 -12  -4   73.25    7.84
   0  12   5   31.48   11.26
   0  12   5   36.70    6.42
   0 -12  -5   47.68    6.74
   0  12   6   42.62    9.58
   0 -12  -6   48.57    5.89
   0  12   7    2.74    7.41
   0 -13  18    1.93    5.62
   0 -13  18    3.91    6.05
   0 -13  17   72.98    7.12
   0 -13  17   52.25    7.73
   0 -13  16   -7.81    9.51
   0 -13  16    3.85    7.32
   0 -13  16    3.27   14.39
   0 -13  15  156.58    9.92
   0 -13  15  115.49   16.63
   0 -13  14   -5.77   15.61
   0 -13  13  122.44   16.94
   0  13 -13  146.83    6.93
   0 -13  12  -10.27   15.67
   0  13 -12    4.59    4.83
   0  13 -11   44.30    5.93
   0 -13  10   96.41    9.43
   0 -13   9   55.05    8.94
   0 -13   8   21.91    7.83
   0 -13   8   30.05    8.48
   0  13  -7  152.78   14.57
   0 -13   7  174.04   14.25
   0 -13   7  172.68   10.02
   0 -13   6   46.93    8.25
   0 -13   6   43.70   12.35
   0 -13   6   42.87    7.39
   0 -13   5   97.11    8.73
   0 -13   5   99.15   13.01
   0  13  -5   83.31   14.38
   0 -13   4   24.52    7.88
   0  13  -4   34.96   13.95
   0 -13   3   33.70    7.81
   0  13  -3   21.96   13.97
   0  13  -2   35.79    5.50
   0  13  -2   47.60   14.68
   0 -13   1    5.35    7.55
   0  13  -1    5.69    4.55
   0  13  -1    2.47   14.76
   0  13   0   43.74   15.20
   0  13   0   49.50   13.52
   0 -13   0   68.86    8.14
   0  13   1   -4.11   14.71
   0  13   1   20.07   12.86
   0 -13  -1   26.01    7.35
   0  13   2   16.70   14.08
   0  13   2   39.33   12.63
   0 -13  -2   33.71    7.14
   0  13   3    5.18   11.60
   0 -13  -3    2.83    6.49
   0  13   4   16.82    6.06
   0  13   4   19.41   10.36
   0 -13  -4   13.31    5.80
   0 -13  -5    5.08    4.90
   0  13   5    4.54    9.31
   0  13   6   17.29    7.44
   0 -14  18   36.11    5.76
   0 -14  18   19.82    6.04
   0 -14  17   -0.80    7.58
   0 -14  17   12.10    6.46
   0 -14  16  139.42    8.34
   0 -14  16   -6.93    9.60
   0 -14  15    5.60    7.80
   0 -14  15   -2.75    8.62
   0  14 -13    1.77    4.62
   0 -14  12  171.71   10.88
   0  14 -12  127.12    7.17
   0 -14  11   -1.52    9.08
   0 -14  11    8.33    8.80
   0  14 -11    3.12    5.47
   0  14 -10  448.23   17.62
   0 -14  10  490.77   19.13
   0 -14   9   24.15    8.02
   0 -14   9   36.84    8.83
   0 -14   8  243.41   12.35
   0 -14   8  303.87   12.85
   0 -14   7    6.14    8.24
   0 -14   7    1.12   12.52
   0 -14   7    7.77    7.32
   0 -14   6  211.44   15.61
   0  14  -6  185.62   16.71
   0  14  -5  233.24    9.48
   0 -14   5  101.36   14.42
   0 -14   5  204.30   10.69
   0  14  -5   94.86   15.94
   0  14  -4  674.53   21.07
   0 -14   4  460.00   24.46
   0 -14   4  653.37   21.89
   0  14  -4  439.32   25.60
   0  14  -3   54.86   14.85
   0  14  -3   78.54    6.05
   0 -14   3   68.74    8.21
   0 -14   2  310.58   13.94
   0  14  -2  253.65   19.39
   0 -14   1    0.10    6.80
   0  14  -1   -9.06   14.09
   0  14  -1    4.71    4.38
   0 -14   0   49.78    6.89
   0  14   0   17.91   14.09
   0 -14  -1   31.91    6.39
   0  14   1   14.39   13.21
   0 -14  -2   31.81    5.81
   0  14   2    7.93   11.92
   0  14   4   28.93    4.90
   0 -15  18    8.29    4.85
   0 -15  17   26.16    6.06
   0 -15  16   -0.54    7.13
   0 -15  16    5.34    6.86
   0 -15  15    3.37    7.82
   0  15 -14    7.73    4.14
   0 -15  14   21.11    8.35
   0 -15  13   64.48    9.09
   0  15 -13   49.07    5.29
   0  15 -12   27.66    5.36
   0 -15  12   38.27    8.77
   0 -15  12   26.17    8.53
   0 -15  11   69.24    8.81
   0 -15  11   86.15    9.21
   0  15 -10  177.82    8.48
   0 -15  10  181.72   10.79
   0 -15   9    8.74    8.51
   0 -15   9    2.03    7.65
   0 -15   8   36.35    8.43
   0 -15   8   33.93    7.49
   0 -15   7   11.71    8.00
   0  15  -7    9.13    6.02
   0 -15   7   -0.51   12.19
   0 -15   6    6.98    7.87
   0  15  -6    0.82    5.84
   0 -15   6   13.99   11.90
   0  15  -6    6.29   13.44
   0  15  -5   91.70    6.66
   0  15  -5   42.42   14.52
   0 -15   5   66.07   12.62
   0 -15   5  110.48    8.69
   0  15  -4   81.60    6.15
   0  15  -4   51.36   14.77
   0 -15   4   58.20   12.77
   0 -15   4   87.57    8.29
   0  15  -3   15.22   14.50
   0 -15   3   19.54   12.17
   0  15  -3   39.73    5.17
   0  15  -2   32.78   14.73
   0 -15   2   44.98   12.31
   0  15  -2   79.11    5.43
   0  15  -1   13.87   13.64
   0  15   0   17.29   12.97
   0  15   1    3.50   11.57
   0  15   2    6.08   10.31
   0 -16  17    3.22    5.80
   0 -16  17   16.51    5.27
   0 -16  16   16.85    6.77
   0 -16  15    1.00    7.13
   0 -16  14   44.23    8.15
   0  16 -14   51.00    4.52
   0 -16  13   -0.56    7.91
   0  16 -13   -0.06    4.77
   0 -16  13   -1.99    7.75
   0  16 -12  137.80    7.28
   0 -16  12  147.80    9.79
   0 -16  12  117.59    9.79
   0 -16  11    6.35    8.17
   0  16 -11    3.01    5.30
   0 -16  11   -0.77    7.88
   0  16 -10  197.37    8.92
   0 -16  10  216.26   11.05
   0 -16   9   21.07    8.25
   0 -16   9    9.63    6.86
   0  16  -8  121.92    7.44
   0 -16   8  134.86    9.34
   0  16  -7   62.68    6.21
   0 -16   7   64.40    8.26
   0  16  -6  135.24    7.23
   0 -16   6  108.12    8.98
   0  16  -5   74.16    5.89
   0  16  -5   18.40   13.60
   0  16  -4  339.11   11.36
   0  16  -4   80.82   17.24
   0  16  -3    7.47    4.49
   0  16  -3    3.34   13.36
   0  16  -2   17.77   12.99
   0  16  -1    6.20   11.81
   0  16   0   30.13   10.85
   0  16   1   -5.76    9.54
   0 -17  16   -3.19    5.88
   0 -17  15    8.12    6.53
   0  17 -14   19.78    3.74
   0 -17  14   16.70    7.04
   0 -17  13   33.83    7.16
   0  17 -13   19.95    4.60
   0 -17  13   34.91    7.46
   0  17 -12   79.44    5.84
   0 -17  12   82.52    7.96
   0 -17  11   -2.87    7.38
   0  17 -11   -5.92    5.11
   0 -17  11    2.70    6.55
   0 -17  10   71.27    7.21
   0 -17  10  125.10    8.53
   0 -17   9    9.66    7.33
   0 -17   8   25.53    7.31
   0  17  -8   21.61    5.33
   0 -17   7   26.47    7.17
   0  17  -7   27.88    5.27
   0  17  -6   11.16    4.88
   0  17  -5   69.53    5.52
   0  17  -4   37.58    4.46
   0  17  -4    9.34   11.61
   0  17  -3   33.61   11.25
   0  17  -3   26.93    4.63
   0  17  -2   -4.15   10.22
   0  17  -1    2.41    9.02
   0 -18  14   55.24    6.04
   0 -18  14   70.36    6.25
   0 -18  13    1.91    5.90
   0 -18  13   -0.35    5.44
   0  18 -13    3.35    3.68
   0  18 -13   -0.16    4.71
   0 -18  12   76.26    6.89
   0  18 -12   70.17    5.07
   0  18 -11    3.43    4.57
   0 -18  11    4.51    6.42
   0 -18  10   48.55    6.84
   0  18  -9   -0.99    4.68
   0 -18   9    5.32    6.34
   0  18  -8   50.50    5.08
   0  18  -7    3.38    4.39
   0  18  -6   95.81    5.46
   0  18  -5    2.51    4.59
   0  18  -5   -0.20    3.49
   0  18  -4   46.86    4.25
   0 -19  13    9.59    4.69
   0  19 -12   12.82    3.29
   0 -19  12   19.11    5.02
   0  19 -12   14.34    4.31
   0  19 -11    0.66    4.59
   0 -19  11    3.65    5.09
   0  19 -10   21.76    4.93
   0  19  -9   11.03    3.56
   0  19  -8   -0.08    3.30
   0  19  -7   26.32    3.30
   0  19  -7   25.39    4.36
  -1  19  -7   -0.76    3.08
  -1  19  -7    2.64    4.35
  -1  19  -7    2.45    3.73
  -1  19  -8    3.93    3.23
  -1  19  -9   -0.20    3.33
  -1  19  -9    0.26    4.75
  -1  19 -10    5.11    4.69
  -1  19 -11   -2.26    3.24
  -1  19 -11   -0.91    3.83
  -1  19 -11   -0.40    4.50
  -1  18  -4   44.41    4.16
  -1  18  -4   52.17    4.64
  -1  18  -5    0.63    3.50
  -1  18  -5    4.30    4.89
  -1  18  -6   15.72    3.93
  -1  18  -6    7.59    5.46
  -1  18  -7    3.43    4.18
  -1  18  -8    4.33    4.37
   1 -18   8    0.18    5.72
  -1  18  -9   19.28    6.06
   1 -18   9    7.50    6.08
  -1  18 -10   19.29    5.98
   1 -18  10   12.07    6.16
   1 -18  11    1.06    6.04
  -1  18 -11    6.56    5.58
  -1  18 -11    2.58    4.16
   1 -18  12   34.47    6.25
  -1  18 -12   31.49    5.38
  -1  18 -12   47.78    4.20
  -1  18 -13   -1.87    3.73
  -1  18 -13    4.33    3.35
  -1  18 -13   -0.33    4.36
   1 -18  13    5.35    5.65
   1 -18  14   50.17    5.69
  -1  17  -2    1.60    3.34
  -1  17  -3   19.01    4.87
  -1  17  -3   23.06    3.58
  -1  17  -4   37.76    5.82
  -1  17  -4   38.66    4.50
  -1  17  -5   21.63    6.29
  -1  17  -5   18.95    4.70
  -1  17  -6    6.10    4.96
   1 -17   7    0.35    6.59
  -1  17  -7    5.14    5.32
   1 -17   8    2.41    6.73
  -1  17  -8    0.48    5.45
   1 -17   9   10.02    6.95
   1 -17  10   41.92    7.36
   1 -17  11    4.75    7.00
  -1  17 -11   -1.39    4.86
  -1  17 -11   10.26    6.43
   1 -17  11    9.20    6.35
   1 -17  12   30.06    7.12
  -1  17 -12   23.84    5.95
  -1  17 -12   36.21    4.75
   1 -17  12   22.47    6.74
  -1  17 -13   38.42    4.22
   1 -17  13   51.44    7.05
   1 -17  13   34.04    6.82
  -1  17 -13   39.00    5.33
   1 -17  14   -4.34    6.27
   1 -17  14    9.06    6.37
   1 -17  15    4.78    5.70
   1 -17  15    1.49    5.96
   1 -17  16    4.27    4.95
   1 -17  16    8.59    5.30
  -1  16   0   10.95   11.54
  -1  16  -1    3.39    3.66
  -1  16  -1    2.88    4.18
  -1  16  -1    1.91   12.61
  -1  16  -2  146.06    6.13
  -1  16  -2  131.85    7.16
  -1  16  -3    4.67   14.20
  -1  16  -3    7.74    4.47
  -1  16  -3   10.79    6.02
  -1  16  -4  269.44    9.90
  -1  16  -4   54.57   16.84
  -1  16  -5   15.67    5.66
   1 -16   5   10.39    6.74
   1 -16   6  115.88    8.80
  -1  16  -6  170.94    8.21
   1 -16   7   19.06    7.26
  -1  16  -7   22.05    6.02
   1 -16   8   35.75    7.75
   1 -16   9   14.45    7.67
   1 -16  10  122.35    9.04
  -1  16 -10  126.37    7.34
  -1  16 -11   25.58    5.66
   1 -16  11   15.65    7.83
   1 -16  11   13.45    7.20
   1 -16  12  161.37    9.73
  -1  16 -12  142.18    8.34
  -1  16 -12  150.78    7.28
   1 -16  13   22.23    7.54
  -1  16 -13   23.55    4.43
  -1  16 -13   18.54    5.49
   1 -16  13   18.07    7.62
   1 -16  14   82.96    7.95
   1 -16  14   57.44    7.84
   1 -16  15   19.30    6.80
   1 -16  15   26.54    6.79
   1 -16  16   26.32    6.27
   1 -16  17    7.87    5.10
  -1  15   3    0.17    5.02
  -1  15   3    6.02    9.25
   1 -15  -2    3.36    5.16
   1 -15  -1    6.97    5.92
  -1  15   0    5.37   13.66
   1 -15   0    0.93    6.53
   1 -15   1   34.68    7.30
  -1  15  -1   44.89    5.59
  -1  15  -2   49.70    5.18
  -1  15  -2   21.40   15.39
  -1  15  -3   52.82    5.93
  -1  15  -3   18.43   15.64
   1 -15   4   17.72    6.90
  -1  15  -4   11.86    5.70
  -1  15  -4   11.31   15.36
   1 -15   5   19.41    7.19
  -1  15  -5   28.75    6.00
  -1  15  -5    8.28   15.02
  -1  15  -6    2.84    5.90
   1 -15   6    6.04    7.25
  -1  15  -7   -0.46    5.99
   1 -15   7    2.24    7.47
   1 -15   8   30.84    8.00
   1 -15   9    5.15    6.87
   1 -15   9    7.18    7.93
  -1  15 -10    8.62    5.87
   1 -15  10    4.66    7.38
   1 -15  10    4.02    8.25
  -1  15 -11    7.65    5.75
   1 -15  11   14.94    7.96
   1 -15  11   19.27    8.59
   1 -15  12   23.32    8.49
  -1  15 -12   16.23    5.26
   1 -15  13   17.13   15.39
  -1  15 -13   18.96    4.48
   1 -15  13   22.03    8.22
  -1  15 -13   16.34    5.55
   1 -15  14    4.58    7.67
   1 -15  14  -21.75   14.49
   1 -15  15   16.58    7.28
   1 -15  15   18.43   13.44
   1 -15  16   20.30    7.05
   1 -15  17   -0.23    5.78
  -1  14   5   -0.30    7.69
  -1  14   4   41.19    5.94
   1 -14  -4   49.47    5.48
  -1  14   3    9.35   11.78
   1 -14  -3   24.26    6.19
   1 -14  -2   86.54    7.71
   1 -14  -1    2.08    7.33
  -1  14   0  108.27    6.60
   1 -14   0  106.86    9.01
  -1  14  -1   -5.18   15.62
  -1  14  -1    1.05    4.65
  -1  14  -2  164.32   20.37
  -1  14  -2  372.96   12.91
  -1  14  -3  106.11    6.77
   1 -14   3   90.31    7.88
  -1  14  -4  412.78   13.85
   1 -14   4  340.87   14.45
  -1  14  -5    1.90    5.86
  -1  14  -5    3.65   15.28
   1 -14   5    1.61    7.33
  -1  14  -6  243.67   10.53
   1 -14   6  243.40   11.48
   1 -14   7   15.36    7.81
   1 -14   8  188.84   10.54
   1 -14   8  253.09   11.37
   1 -14   9   41.34    8.58
  -1  14  -9   38.76    6.24
  -1  14 -10  210.50    9.69
   1 -14  10  237.50   11.70
  -1  14 -11  188.89    9.09
   1 -14  11  220.72   11.51
  -1  14 -12  170.90    8.37
   1 -14  12  212.73   11.17
  -1  14 -13   25.06    4.50
   1 -14  13   31.47    8.44
   1 -14  14  111.51   17.51
   1 -14  14  181.12   10.28
   1 -14  15   -4.23   15.34
   1 -14  16   68.79   14.45
   1 -14  17   -4.95   12.00
   1 -14  18   17.29    5.00
   1 -14  18   10.25    5.27
  -1  13   6    8.71    4.84
  -1  13   6   10.94    8.48
  -1  13   6    0.87    8.15
   1 -13  -6    7.99    4.73
  -1  13   5   -6.98    5.99
  -1  13   5   -1.56   10.46
  -1  13   5    0.04   10.18
   1 -13  -5   -0.83    5.69
  -1  13   4   42.38    7.17
   1 -13  -4   49.25    7.01
  -1  13   4   50.72   12.48
   1 -13  -3    2.80    7.36
  -1  13   3    4.46   12.79
  -1  13   3    0.55   13.36
  -1  13   2   84.39   14.79
   1 -13  -2   94.10    8.94
  -1  13   1   -5.23   14.44
  -1  13   1   -1.00    5.00
   1 -13  -1    0.67    8.30
  -1  13   0   46.48   15.03
  -1  13   0   17.23   15.00
  -1  13   0   43.08    4.86
  -1  13  -1    0.05   14.80
  -1  13  -1    5.13   15.10
  -1  13  -1    1.67    5.04
   1 -13   2   79.35    7.66
  -1  13  -2   66.50   15.87
  -1  13  -2  101.14    6.52
   1 -13   3   19.33    7.04
  -1  13  -3   17.19   15.53
  -1  13  -3    2.23    5.71
   1 -13   4   74.76    7.76
  -1  13  -4   69.26   15.64
  -1  13  -4   69.21    6.51
   1 -13   5  122.75    8.66
  -1  13  -5  120.24   15.89
  -1  13  -5  108.53    7.43
   1 -13   6  152.76    9.11
  -1  13  -6  135.74   15.40
  -1  13  -6  122.37    7.91
   1 -13   7   55.65    8.29
   1 -13   8  109.16    9.12
   1 -13   9   37.90    8.15
  -1  13  -9   13.41    5.88
   1 -13  10    3.26    8.21
  -1  13 -10    0.33    5.55
   1 -13  10   -0.40    8.28
   1 -13  11  209.60   11.73
  -1  13 -11  190.05    9.11
   1 -13  12   13.13    8.99
   1 -13  12   20.62    8.52
  -1  13 -12   17.28    5.06
   1 -13  13   89.44    9.65
   1 -13  13   93.20    9.09
  -1  13 -13   61.13    4.88
   1 -13  13   73.73   17.97
   1 -13  14   12.70   17.06
   1 -13  14    9.49    8.98
   1 -13  15   47.84    8.85
   1 -13  15   37.56   16.75
   1 -13  16    0.36   15.46
   1 -13  17    8.05   13.84
   1 -13  17   58.08    6.64
   1 -13  18    6.28    5.18
   1 -13  18    7.61    5.60
   1 -13  18   16.18   11.30
  -1  12   7    7.59    9.19
   1 -12  -7   11.64    5.03
  -1  12   7    3.46    8.08
  -1  12   6   38.51   11.35
   1 -12  -6   45.83    6.52
  -1  12   6   37.61    6.44
  -1  12   5    6.85   11.74
  -1  12   5   39.83   12.95
   1 -12  -5   12.04    7.23
  -1  12   5   27.66    7.24
   1 -12  -4  188.32   10.09
  -1  12   4  153.09   15.38
   1 -12  -3   28.08    8.51
  -1  12   3   21.58   14.34
  -1  12   3   16.59   14.58
   1 -12  -2  292.47   13.15
  -1  12   2  213.22   17.85
  -1  12   1   16.39   14.92
  -1  12   0   78.91    5.81
  -1  12   0   88.74   15.54
  -1  12  -1   39.47   14.88
  -1  12  -1   40.52   14.94
  -1  12  -1   23.96    5.32
   1 -12   1   26.67    6.69
  -1  12  -2  322.84   18.59
  -1  12  -2  300.36   11.65
  -1  12  -2  313.34   18.41
   1 -12   2  307.54   12.52
  -1  12  -3   58.92    6.12
  -1  12  -3   64.44   14.71
   1 -12   3   61.70    7.20
  -1  12  -4  393.52   15.05
  -1  12  -4  441.60   20.65
   1 -12   4  439.89   15.59
  -1  12  -5  143.62    8.25
   1 -12   5  174.29    9.02
  -1  12  -5  181.53   15.38
   1 -12   6  169.06    9.35
  -1  12  -6  155.09   14.76
   1 -12   7  115.39    8.49
  -1  12  -8  212.35    9.77
   1 -12   8  212.83   10.86
   1 -12   9  276.24   11.80
  -1  12  -9  254.23   10.29
   1 -12  10   31.82    8.15
   1 -12  10   28.07    8.49
  -1  12 -10   23.19    5.42
   1 -12  11  247.48   12.70
  -1  12 -11  245.03   10.17
   1 -12  12  174.53   11.20
  -1  12 -12  164.17    7.77
   1 -12  13   20.29   18.08
   1 -12  13   -1.87    9.10
   1 -12  14  229.62   12.41
   1 -12  14  186.58   20.15
   1 -12  15   -8.07   17.49
   1 -12  16  114.40   17.40
   1 -12  17   13.74   14.90
   1 -12  17   46.00    6.87
   1 -12  18   36.63   12.52
   1 -12  18   26.31    5.62
  -1  11   8    5.94    9.56
  -1  11   8    1.90    7.89
   1 -11  -8    3.56    5.27
  -1  11   7   -4.04    9.85
  -1  11   7    5.17   11.68
   1 -11  -7    9.54    6.39
  -1  11   7    8.29    6.43
  -1  11   6   10.25   11.68
  -1  11   6    7.79   13.12
   1 -11  -6   11.12    7.46
  -1  11   6    6.76    7.23
  -1  11   5    8.51   13.11
  -1  11   5    2.69   14.29
   1 -11  -5    1.33    8.11
  -1  11   4   74.23   15.44
  -1  11   4   83.96   14.84
   1 -11  -4   89.06    9.49
  -1  11   3   12.08   15.13
  -1  11   3    8.14   14.77
   1 -11  -3   18.01    9.03
  -1  11   2  105.31   15.99
  -1  11   1   44.30   15.36
  -1  11   1   65.81    5.30
  -1  11   0    9.64   14.40
  -1  11   0    7.33    4.72
  -1  11  -1   54.01   14.00
  -1  11  -1   64.22    5.52
  -1  11  -1   56.61   13.97
   1 -11   1   52.66    6.78
  -1  11  -2   15.86   13.25
  -1  11  -2   -0.79    5.11
   1 -11   2    6.47    6.14
  -1  11  -2   18.13   12.87
  -1  11  -3   95.40   12.93
   1 -11   3   94.35    7.07
  -1  11  -3   83.69    6.38
  -1  11  -4  273.18   15.60
   1 -11   4  261.79   10.41
  -1  11  -5  217.72   14.38
   1 -11   5  210.23    9.33
   1 -11   6  287.69   11.16
  -1  11  -6  279.89   15.53
   1 -11   7   54.33    6.92
   1 -11   7   45.54    6.79
   1 -11   8   60.96    7.70
  -1  11  -8   68.78    6.03
   1 -11   8   83.10    7.46
   1 -11   9  110.55    8.72
  -1  11  -9  104.83    6.49
   1 -11   9  122.03    8.51
   1 -11  10  106.53    9.24
   1 -11  10  110.98    8.67
  -1  11 -10   95.99    6.21
   1 -11  11  113.74    9.82
   1 -11  11  129.28    9.03
  -1  11 -11  111.15    6.27
  -1  11 -12   18.82    4.29
  -1  11 -12   19.51    5.18
   1 -11  13   44.73   18.69
   1 -11  13   33.09    9.39
   1 -11  14   33.54   18.59
   1 -11  15   15.26   17.90
   1 -11  16    9.01    8.12
   1 -11  16   11.32    7.41
   1 -11  16   -7.46   17.08
   1 -11  17   12.10    7.07
   1 -11  17   17.42   15.47
   1 -11  17    7.53    6.63
   1 -11  18  -10.46   13.27
   1 -11  18    6.43    5.49
   1 -10 -10   38.76    4.52
  -1  10   9   36.01   10.03
   1 -10  -9   34.45    5.76
  -1  10   8   30.55   11.98
  -1  10   8    9.15    9.70
   1 -10  -8   20.06    6.79
  -1  10   8   15.85    6.45
  -1  10   7   34.46   11.67
   1 -10  -7   44.10    7.92
  -1  10   7   25.28    7.52
  -1  10   6  108.80   14.15
   1 -10  -6  144.60    9.84
  -1  10   6  114.60    9.42
  -1  10   5   22.90   14.29
   1 -10  -5   53.60    9.31
  -1  10   4  305.50   20.65
   1 -10  -4  417.59   16.33
  -1  10   3   99.83   16.14
  -1  10   2  181.87   16.51
  -1  10   1   51.06   14.25
  -1  10   1   51.61    4.88
  -1  10   0  233.05   15.81
   1 -10   0  209.56    9.85
  -1  10   0  239.06    8.97
  -1  10  -1   88.16   13.02
  -1  10  -1   80.38   12.79
   1 -10   1   85.05    6.66
  -1  10  -1   78.97    5.65
  -1  10  -2  502.87   19.85
  -1  10  -2  428.89   15.81
  -1  10  -2  485.59   19.69
   1 -10   2  472.25   16.11
  -1  10  -3    8.31   10.70
   1 -10   3    5.72    5.53
  -1  10  -3    9.40   11.42
   1 -10   4  262.89   10.59
  -1  10  -4  271.93   14.67
   1 -10   5  179.22    8.43
   1 -10   5  199.62    8.66
  -1  10  -5  194.16   13.06
   1 -10   6  220.64    9.79
  -1  10  -6  244.25   13.67
   1 -10   6  235.04    9.78
  -1  10  -7    0.24    4.96
   1 -10   7    1.07    6.03
   1 -10   7    4.13    6.02
   1 -10   8  619.21   19.70
   1 -10   8  584.34   19.78
  -1  10  -9   73.98    5.43
   1 -10   9   76.41    7.30
  -1  10  -9   62.81    5.47
   1 -10   9   68.97    7.78
  -1  10 -10  416.74   15.28
   1 -10  10  489.46   16.60
  -1  10 -10  434.14   15.69
   1 -10  10  480.21   16.91
  -1  10 -11    2.02    4.34
   1 -10  11    0.57    8.18
  -1  10 -11    2.49    4.97
   1 -10  11   -2.61    7.50
   1 -10  12  225.52   11.37
  -1  10 -12  182.07    8.75
   1 -10  13   29.05   18.95
  -1  10 -13   20.92    5.27
   1 -10  14  161.00   20.18
  -1  10 -14  149.71    7.63
   1 -10  15   19.35    8.54
   1 -10  15   17.12    7.80
   1 -10  16  178.24   10.66
   1 -10  16  200.94   10.16
   1 -10  17    5.72    6.97
   1 -10  17  -12.91   16.08
   1 -10  17    3.00    6.56
   1 -10  18   17.45   13.71
   1 -10  18   23.26    5.74
  -1   9  11    7.52    7.42
  -1   9  10   14.62    9.91
  -1   9   9    1.72    9.07
  -1   9   8   -2.52   11.07
  -1   9   8   -0.10    7.38
  -1   9   7   25.45   12.77
  -1   9   7   20.42    7.92
  -1   9   6   -0.06   13.82
  -1   9   5    6.87   14.85
   1  -9  -4   14.40    9.40
  -1   9   4   24.97   15.08
  -1   9   3   61.59   15.11
  -1   9   1  310.63   11.06
  -1   9   0   58.88   12.33
  -1   9   0   66.59    4.88
   1  -9   0   49.29    5.84
  -1   9  -1  316.16   10.83
  -1   9  -1  289.53   15.25
  -1   9  -1  293.02   15.12
   1  -9   1  275.11   11.18
  -1   9  -2   95.24   11.25
   1  -9   2   69.49    5.82
  -1   9  -2   83.53   10.52
   1  -9   3   27.89    5.27
  -1   9  -3   17.67    9.49
  -1   9  -3   42.87   10.40
  -1   9  -4  148.12   12.51
  -1   9  -4  155.16   11.34
   1  -9   4  137.97    6.82
   1  -9   4  148.98    7.14
  -1   9  -5   86.62   10.59
  -1   9  -5   80.60   10.57
   1  -9   5   79.91    5.81
   1  -9   5   81.06    5.88
   1  -9   6  264.71   10.23
   1  -9   6  265.59   10.23
   1  -9   7   31.72    5.92
   1  -9   7   33.62    5.60
  -1   9  -7   23.90    4.21
   1  -9   8  279.76   11.76
   1  -9   8  283.03   11.46
  -1   9  -8  276.73   10.77
  -1   9  -8  316.26   10.72
   1  -9   9   84.11    7.35
   1  -9   9   73.36    6.58
  -1   9  -9   53.58    5.05
  -1   9  -9   47.00    4.62
   1  -9  10  170.13    8.90
   1  -9  10  167.12    9.54
  -1   9 -10  160.93    7.71
  -1   9 -11    1.99    5.01
  -1   9 -12   68.11    6.05
   1  -9  13    1.16   19.09
  -1   9 -13    0.89    5.31
  -1   9 -14   16.00    5.33
   1  -9  14   28.29   19.15
   1  -9  14   13.07    8.60
   1  -9  15   29.23   18.74
  -1   9 -15    6.36    5.05
   1  -9  15    4.42    7.49
   1  -9  15   10.97    8.21
   1  -9  16   32.43    7.34
   1  -9  16   17.83   18.10
   1  -9  16   21.51    7.93
   1  -9  17   11.57    6.35
   1  -9  17   25.43   16.34
   1  -9  17    6.83    6.70
   1  -9  18    7.33   14.04
   1  -9  18   30.21    5.46
   1  -9  19    9.71   10.68
  -1   8  10    7.47    8.52
  -1   8   9    9.08   10.45
  -1   8   9    5.13    7.27
  -1   8   8   21.15   12.36
  -1   8   8    6.97    7.89
  -1   8   7    1.10    8.16
  -1   8   7    8.75   19.12
  -1   8   7    2.09   13.47
  -1   8   6   79.75   19.91
  -1   8   6   76.27   14.87
  -1   8   5   46.88   19.00
  -1   8   5   -0.38   14.68
  -1   8   4  172.91   19.42
  -1   8   4  177.08   15.75
  -1   8   3   32.38   13.28
  -1   8   2  317.49   16.92
  -1   8   1   58.68    4.36
  -1   8   0 1049.09   34.04
   1  -8   0 1054.99   34.19
  -1   8  -1  318.45   15.05
  -1   8  -1  337.01   15.24
  -1   8  -1  359.42   22.60
  -1   8  -2 1351.26   44.25
   1  -8   2 1307.90   43.03
  -1   8  -2 1378.56   44.35
   1  -8   2 1412.71   50.39
  -1   8  -2 1496.81   52.00
  -1   8  -3  138.54   10.50
   1  -8   3  142.49   15.24
  -1   8  -3  119.35    9.70
   1  -8   3  121.88    6.33
  -1   8  -4  571.34   22.77
   1  -8   4  660.28   28.20
  -1   8  -4  613.52   20.87
   1  -8   4  533.47   18.66
   1  -8   5  120.33   16.06
  -1   8  -5  113.06   10.79
   1  -8   5  101.25    6.12
   1  -8   5  104.31    5.99
  -1   8  -5  111.64   10.05
  -1   8  -6 1307.11   42.22
   1  -8   6 1287.18   42.28
   1  -8   6 1370.53   42.36
  -1   8  -7  246.92    9.05
   1  -8   7  234.42    9.56
  -1   8  -7  236.64    9.04
   1  -8   7  249.70   10.02
  -1   8  -8 2460.33   78.11
  -1   8  -8 2394.12   78.31
   1  -8   8 2546.00   78.53
  -1   8  -9   55.09    4.20
   1  -8   9   53.07    7.22
  -1   8  -9   56.18    4.93
  -1   8 -10  629.21   21.19
  -1   8 -11   62.16    5.62
  -1   8 -12  232.52    9.93
   1  -8  12  268.09   20.95
   1  -8  13  101.12    9.13
  -1   8 -13   67.69    6.33
   1  -8  13   79.12   19.53
   1  -8  13   48.09    9.67
  -1   8 -14  294.92   12.43
   1  -8  14  322.50   23.22
   1  -8  15   -5.19    7.75
  -1   8 -15    3.76    5.13
   1  -8  15  -15.74   18.86
   1  -8  16   94.97    7.55
   1  -8  16   78.80    7.97
  -1   8 -16   62.11    5.70
   1  -8  16   54.14   18.57
   1  -8  17   16.14    6.40
   1  -8  17   23.87   16.48
   1  -8  17   21.38    6.35
   1  -8  18    6.75   13.83
   1  -8  18    8.07    5.06
   1  -8  19    8.45   10.50
   1  -7 -12    1.93    5.41
   1  -7 -11    9.16    6.81
  -1   7  10    8.13    9.87
  -1   7  10    8.49   17.31
   1  -7 -10   26.72    7.95
  -1   7   9   15.12   11.75
  -1   7   9   14.69    8.08
  -1   7   9   19.39   18.63
   1  -7  -9   31.60    8.91
  -1   7   8   -0.29    8.08
  -1   7   8   -9.77   19.66
  -1   7   8    0.77   12.80
  -1   7   7    7.05    8.48
  -1   7   7    9.19   20.05
  -1   7   7    5.62   13.39
  -1   7   6   44.82   20.04
  -1   7   6  136.98   14.58
  -1   7   5   31.76   18.33
  -1   7   5   26.09   13.01
  -1   7   4   38.74   17.02
  -1   7   4   18.13   12.41
  -1   7   3   60.23   15.98
  -1   7   3   37.86   11.60
  -1   7   2   24.05   15.31
  -1   7   2    9.36   14.46
  -1   7   2   -0.04   11.01
  -1   7   1  547.81   18.27
   1  -7  -1  602.64   27.99
  -1   7   0   43.17   14.58
  -1   7   0   33.21    4.02
  -1   7  -1  -12.56    8.98
  -1   7  -1    0.50   13.97
   1  -7   1   -3.01   11.64
  -1   7  -2  207.15   16.88
   1  -7   2  191.39   15.84
   1  -7   3  463.90   23.00
  -1   7  -4   36.42    8.74
   1  -7   4   48.39   13.01
   1  -7   5  122.06   14.65
  -1   7  -5  105.04    9.62
   1  -7   5   98.05    5.46
   1  -7   6  239.24   18.46
  -1   7  -6  201.07    7.75
  -1   7  -7  276.02    9.79
  -1   7  -7  272.01    9.96
  -1   7  -8  695.59   21.35
  -1   7  -8  598.50   21.64
  -1   7  -9  200.04    8.20
  -1   7 -10   11.89    4.76
  -1   7 -11  154.98    8.58
   1  -7  12   20.30    8.12
   1  -7  12   11.30    8.83
  -1   7 -12   26.41    7.02
   1  -7  13  101.40    9.22
   1  -7  14    5.28    7.77
  -1   7 -14   10.28    5.53
   1  -7  15   40.65    7.53
  -1   7 -15   33.90    5.61
   1  -7  16   18.80    6.86
  -1   7 -16   22.22    5.09
   1  -7  17   24.28    5.68
   1  -7  17   20.46    5.89
   1  -7  18    2.39    4.62
   1  -6 -13    4.60    5.10
   1  -6 -12   46.09    7.04
   1  -6 -11   18.58    7.84
  -1   6  11   31.86   17.52
  -1   6  10   36.51   18.88
   1  -6 -10   66.73    9.23
  -1   6  10   31.50   11.17
   1  -6  -9    5.81    9.35
  -1   6   9   18.91   19.58
  -1   6   9    5.71    8.23
  -1   6   9   16.09   11.98
   1  -6  -8   52.45    9.68
  -1   6   8   17.69   13.02
  -1   6   8   39.60   20.50
  -1   6   8   27.84    8.54
  -1   6   7   26.50   12.94
  -1   6   7   13.83    8.23
   1  -6  -7    7.20    9.41
  -1   6   7    7.55   19.51
  -1   6   6   57.58   12.92
  -1   6   6   72.13   19.07
  -1   6   5  163.18   13.59
  -1   6   5  195.69   18.53
  -1   6   4  294.08   15.80
  -1   6   4  350.36   19.73
  -1   6   3  181.93   16.33
   1  -6  -3  173.18   17.52
  -1   6   3  160.62   12.40
  -1   6   3  202.74   19.25
  -1   6   2 1780.90   59.63
  -1   6   2 1741.13   58.63
   1  -6  -2 1800.18   64.72
   1  -6  -1  318.30   19.73
  -1   6   1  350.79   20.99
  -1   6   0 2028.28   70.24
   1  -6   1  769.03   31.29
  -1   6  -1  850.03   32.74
  -1   6  -2 1144.96   42.31
   1  -6   2 1159.21   42.36
   1  -6   3  803.08   32.01
   1  -6   4  688.36   29.33
  -1   6  -4  727.86   25.71
  -1   6  -5  213.17   11.86
   1  -6   5  213.04   16.86
   1  -6   6 2236.90   78.18
   1  -6   7  115.17   16.21
  -1   6  -7   80.21    4.72
  -1   6  -8 1508.93   48.43
  -1   6  -9   67.78    6.16
  -1   6 -10  424.65   15.47
  -1   6 -11   72.38    7.48
   1  -6  11   66.40    8.84
   1  -6  12  400.53   15.16
  -1   6 -12  390.37   14.78
   1  -6  13   44.53    8.22
  -1   6 -13   45.54    7.94
   1  -6  14  166.48    9.60
  -1   6 -14  164.26    9.80
   1  -6  15    0.29    6.78
  -1   6 -15    0.57    7.02
   1  -6  16   16.08    6.21
  -1   6 -16   16.89    5.08
   1  -6  17    3.34    5.25
  -1   6 -17   -0.61    4.17
   1  -5 -14   -0.41    4.50
   1  -5 -13    3.86    6.28
  -1   5  13    9.02   14.20
   1  -5 -12   19.84    7.74
  -1   5  12   15.77   17.08
   1  -5 -11   42.54    8.87
  -1   5  11   27.28   18.86
  -1   5  10   29.81   20.18
  -1   5  10   10.86   11.22
   1  -5 -10   50.69    9.52
  -1   5   9   41.72    9.07
  -1   5   9   36.79   20.61
  -1   5   9   15.68   12.13
   1  -5  -9   66.54    9.89
  -1   5   8   22.63    8.36
  -1   5   8   44.41   20.03
  -1   5   8    4.34   12.28
   1  -5  -8   26.38    9.47
  -1   5   7   97.91    8.80
   1  -5  -7  106.35    9.84
  -1   5   7  125.49   19.76
   1  -5  -6  148.06   10.38
  -1   5   6  170.09   13.43
  -1   5   5  315.13   19.09
  -1   5   5  256.87   14.77
   1  -5  -4  132.56   16.60
  -1   5   4  174.75   16.30
  -1   5   4  134.27   11.72
  -1   5   4  136.82   18.76
  -1   5   4  138.43   17.64
   1  -5  -3  146.54   15.97
  -1   5   3  101.87   14.82
  -1   5   3  117.12   10.90
   1  -5  -2  217.89   16.81
  -1   5   2  263.53   18.64
  -1   5   1    9.31   13.27
  -1   5   0  829.77   31.53
   1  -5   0  788.90   30.70
  -1   5  -1  890.39   33.09
   1  -5   1  843.99   32.39
   1  -5   2  969.39   35.29
  -1   5  -2  933.70   35.13
  -1   5  -3  320.66   13.36
   1  -5   3  341.45   17.47
   1  -5   4   84.53   13.21
  -1   5  -4   70.03    7.86
   1  -5   5  149.28   14.62
   1  -5   7   23.30   12.76
  -1   5  -7   11.17    4.88
   1  -5   7   13.27   10.88
   1  -5   8    7.40   12.91
  -1   5  -8    4.65    5.42
   1  -5   8    8.82   11.96
   1  -5   9  167.84   16.90
  -1   5  -9  182.45    8.68
   1  -5  10   29.41    7.64
  -1   5 -10   12.12    6.57
   1  -5  11  516.51   20.45
  -1   5 -11  586.54   20.01
  -1   5 -12    8.99    7.93
  -1   5 -13  141.09    9.77
   1  -5  13  127.10    9.11
  -1   5 -14    3.80    7.85
   1  -5  14    5.73    6.85
  -1   5 -15   12.63    7.34
   1  -5  15    3.73    6.23
  -1   5 -16    8.97    6.56
  -1   5 -17   29.61    4.44
   1  -5  18   -8.65   12.02
   1  -4 -14   25.39    5.93
  -1   4  14   19.30   13.53
   1  -4 -13   30.58    7.47
  -1   4  13   -0.41   16.47
   1  -4 -12  260.40   12.28
  -1   4  12  127.80   20.83
   1  -4 -11   73.96    9.72
  -1   4  11   90.11   20.45
  -1   4  10  232.79   23.28
   1  -4 -10  310.31   12.97
  -1   4   9   15.24    8.70
  -1   4   9    7.12   11.90
   1  -4  -9   18.26    9.71
  -1   4   8   90.56    8.87
   1  -4  -8   94.62    9.80
  -1   4   8   95.03   19.41
  -1   4   7  129.26    9.11
   1  -4  -7  139.05    9.99
  -1   4   7  158.04   12.85
  -1   4   7  127.68   18.58
   1  -4  -6  392.83   15.65
  -1   4   6  434.48   21.62
  -1   4   6  403.60   17.67
   1  -4  -5  513.42   28.09
  -1   4   5  618.01   25.08
  -1   4   5  564.77   21.83
  -1   4   5  588.27   28.88
  -1   4   5  550.64   30.21
  -1   4   4 1471.18   51.76
  -1   4   4 1525.18   53.16
   1  -4  -4 1286.95   50.82
  -1   4   4 1306.05   46.40
   1  -4  -3  317.92   19.26
  -1   4   3  337.12   20.20
   1  -4  -2 1221.36   45.68
  -1   4   2 1327.05   46.57
  -1   4   1  352.41   18.90
   1  -4   0  702.31   26.59
  -1   4   0  689.31   26.97
  -1   4  -1  199.11   13.42
   1  -4   1  172.68   12.98
   1  -4   2  260.31   14.59
   1  -4   3   35.74   11.68
   1  -4   5   12.66    8.91
   1  -4   6  619.56   26.50
   1  -4   6  563.78   24.25
   1  -4   7    6.10   12.37
  -1   4  -7    6.30    5.16
   1  -4   7    6.90   12.05
   1  -4   8  494.56   25.54
  -1   4  -8  492.93   17.43
  -1   4  -9    7.50    6.41
   1  -4   9    5.00   14.03
   1  -4   9    7.39    7.08
  -1   4 -10  497.35   17.54
   1  -4  10  456.03   17.96
   1  -4  10  492.98   23.05
   1  -4  11   10.83   17.36
  -1   4 -11    5.56    7.69
  -1   4 -12  447.20   16.73
   1  -4  12  306.60   24.51
   1  -4  13   30.57   19.72
  -1   4 -13   14.13    8.42
   1  -4  13   16.47    7.17
   1  -4  14  102.09   20.34
  -1   4 -14  124.03    9.23
   1  -4  14   87.67    7.42
  -1   4 -15   11.42    7.49
   1  -4  15    5.23   18.69
  -1   4 -16   29.96    6.71
   1  -4  16   34.58   17.04
  -1   4 -17    8.44    3.98
   1  -4  17   33.65   14.23
   1  -4  18   35.35   11.15
   1  -3 -15   -4.13    4.89
  -1   3  15   -2.15   12.30
   1  -3 -14   -0.84    6.74
  -1   3  14   -3.66   15.54
   1  -3 -13   27.69    8.16
  -1   3  13   20.82   18.14
   1  -3 -12   35.77    9.06
  -1   3  12    4.35   19.94
   1  -3 -11   49.38    9.57
  -1   3  11   16.23   20.67
   1  -3 -10   16.04    9.54
  -1   3  10    7.00   20.31
  -1   3  10    3.12   11.07
  -1   3   9   33.42    8.77
   1  -3  -9   44.47    9.26
  -1   3   9   25.55   19.49
  -1   3   9   15.25   11.43
  -1   3   8   29.96    7.87
   1  -3  -8   34.90    8.66
  -1   3   8   47.56   18.36
  -1   3   8   10.31   11.23
  -1   3   7   12.31    6.91
  -1   3   7   29.39   16.32
  -1   3   7    0.82   10.31
   1  -3  -7    9.70    7.75
  -1   3   6  288.73   18.17
  -1   3   6  279.91   20.48
   1  -3  -6  238.45   19.47
   1  -3  -6  255.44   11.63
  -1   3   5  197.01   18.99
  -1   3   5  186.84   17.26
  -1   3   5  142.50   15.36
   1  -3  -5  177.11   16.88
  -1   3   4    7.97   12.54
   1  -3  -4    1.61   12.81
  -1   3   4   -6.40   14.88
   1  -3  -3  401.59   20.76
  -1   3   3  414.03   20.67
  -1   3   3  433.49   22.52
   1  -3  -2   95.13   12.59
  -1   3   2   86.54   12.74
  -1   3   1   25.42   11.60
   1  -3   0  627.86   23.72
  -1   3   0  654.58   23.90
   1  -3   1    6.80    9.10
   1  -3   2  113.80   11.01
   1  -3   4   42.66    9.47
   1  -3   5    0.74   11.45
   1  -3   5    2.42   11.02
   1  -3   6   12.01   12.17
   1  -3   6   15.24   12.85
  -1   3  -7  221.54    9.84
   1  -3   7  277.96   19.05
   1  -3   7  274.66   18.24
   1  -3   8   27.68   14.18
  -1   3  -8   14.01    6.45
   1  -3   8   13.28   13.25
   1  -3   8   14.92   14.99
  -1   3  -9  643.29   21.44
   1  -3   9  596.73   25.39
   1  -3   9  587.52   21.49
  -1   3 -10    1.15    7.72
   1  -3  10   -2.72   15.88
  -1   3 -11  180.07   10.55
   1  -3  11  144.54   19.31
  -1   3 -12   77.30    9.29
   1  -3  12   53.40   19.53
   1  -3  13   10.11   19.41
  -1   3 -13   -0.13    8.57
   1  -3  13   -2.68    6.44
  -1   3 -14   56.53    8.57
   1  -3  14   48.06   19.26
   1  -3  14   29.38    5.72
  -1   3 -15   15.18    7.45
   1  -3  15    2.62   17.95
  -1   3 -16    8.23    6.35
   1  -3  16  -16.78   15.86
  -1   3 -17   14.79    5.00
   1  -3  17   -4.36   12.89
   1  -3  18    6.94    9.47
   1  -2 -16    3.67    4.06
  -1   2  16   -4.09   11.03
   1  -2 -15   -1.54    5.89
  -1   2  15    7.69   14.50
  -1   2  14   75.88   18.20
   1  -2 -14  108.62    8.76
   1  -2 -13   41.93    8.86
  -1   2  13   49.90   19.59
  -1   2  12  309.74   25.13
   1  -2 -12  429.82   16.91
  -1   2  11  102.21   21.27
   1  -2 -11   76.58    9.95
  -1   2  10  175.08   21.98
  -1   2  10  123.34   13.69
  -1   2   9   17.89   18.73
   1  -2  -9   -1.34    8.61
  -1   2   9   -2.24    8.12
  -1   2   9   -1.88   10.61
   1  -2  -8  397.60   15.56
  -1   2   8  408.58   15.40
   1  -2  -7  105.40   16.63
   1  -2  -7  111.79    8.61
  -1   2   7  122.69    8.20
  -1   2   6 1407.03   47.93
   1  -2  -6 1389.58   45.37
   1  -2  -6 1452.98   52.96
  -1   2   6 1379.19   45.31
   1  -2  -5 1464.71   54.27
  -1   2   5 1559.56   55.84
   1  -2  -4 1683.29   59.35
  -1   2   4 1739.21   60.69
   1  -2  -3 1469.55   51.93
  -1   2   3 1552.24   53.21
   1  -2  -2  985.32   35.66
  -1   2   2  987.41   35.50
  -1   2   2 1067.26   37.17
  -1   2   1  212.59   12.93
  -1   2   1  199.81   11.60
  -1   2   0 3515.16  107.16
   1  -2   0 3248.37  107.30
  -1   2   0 3308.95  107.29
   1  -2   1  607.88   21.61
   1  -2   2 3294.96  104.62
   1  -2   3   -1.63   11.14
   1  -2   3    2.21    8.67
   1  -2   4  112.52   13.12
   1  -2   4  118.66   11.96
   1  -2   5  281.55   16.88
   1  -2   5  269.88   16.57
   1  -2   6  170.03   15.65
   1  -2   6  155.68   15.36
  -1   2  -7  389.38   14.73
   1  -2   7  417.46   18.58
   1  -2   7  431.04   23.49
   1  -2   7  400.06   22.48
   1  -2   8  776.99   36.31
  -1   2  -8  804.21   27.59
   1  -2   8  878.93   30.71
  -1   2  -9   11.55    7.72
   1  -2   9   46.91   14.98
  -1   2 -10  593.79   21.13
   1  -2  10  531.91   26.19
  -1   2 -11   35.57    9.26
   1  -2  11   25.30   18.53
  -1   2 -12   33.17    9.48
   1  -2  12   10.11   19.51
  -1   2 -13  113.93   10.01
   1  -2  13  119.04   20.17
  -1   2 -14   37.80    8.43
   1  -2  14   15.14   18.71
  -1   2 -15    6.11    7.16
   1  -2  15   -4.25   17.20
  -1   2 -16   57.04    6.56
   1  -2  16   19.43   14.79
  -1   2 -17    0.51    4.39
   1  -2  17    7.36   11.40
  -1   1  17  -10.23    9.54
   1  -1 -16    9.06    4.89
  -1   1  16    8.98   13.16
   1  -1 -15   22.30    6.66
  -1   1  15   14.73   16.34
   1  -1 -14    3.72    8.05
  -1   1  14    6.45   18.54
   1  -1 -13   33.31    8.85
  -1   1  13    9.16   19.95
   1  -1 -12   20.55    9.08
  -1   1  12  -13.48   20.79
   1  -1 -11   45.91    9.41
   1  -1 -10   98.35    9.68
   1  -1  -9   95.55    8.99
   1  -1  -8  235.59   10.86
  -1   1   8  216.92   10.82
   1  -1  -7  238.47   18.96
  -1   1   7  267.49   19.65
   1  -1  -7  227.10   10.61
  -1   1   7  221.95   10.40
   1  -1  -6  143.26   16.03
  -1   1   6  154.79   16.45
   1  -1  -5  399.93   21.14
  -1   1   5  446.69   22.02
   1  -1  -4  568.72   24.71
  -1   1   4  608.00   25.19
   1  -1  -3  111.91   12.20
   1  -1  -2   21.74    8.78
  -1   1   1  940.05   31.23
   1  -1  -1  964.21   32.62
  -1   1   1 1031.22   33.02
   1  -1   0  387.15   13.66
   1  -1   0  436.34   14.55
   1  -1   2  704.75   26.30
   1  -1   3   10.98   11.99
   1  -1   4  149.89   14.08
   1  -1   5   65.32   13.41
   1  -1   6   20.33   13.92
   1  -1   6   26.36   15.02
  -1   1  -7   12.68    5.60
  -1   1  -7   18.28    7.01
   1  -1   7    5.44   14.87
   1  -1   7   18.09   14.25
  -1   1  -8   10.64    7.48
   1  -1   8   28.47   14.39
  -1   1  -8    6.65    5.94
   1  -1   9  223.80   18.14
  -1   1  -9  230.01   11.61
   1  -1  10   -3.29   17.28
  -1   1 -10    1.42    8.94
   1  -1  11   31.63   19.01
  -1   1 -11   61.77    9.97
   1  -1  12  385.64   26.68
  -1   1 -12  541.16   19.87
   1  -1  13   18.36   19.01
  -1   1 -13   -4.46    8.89
   1  -1  14   23.58   17.86
  -1   1 -14   36.48    8.29
   1  -1  15   20.80   15.89
  -1   1 -15   10.15    6.83
   1  -1  16  -10.54   13.07
  -1   1 -16    1.25    5.37
   1  -1  17    1.45    9.86
  -1   1 -17    4.49    3.69
   1   0 -16   32.63    5.64
   1   0 -15    1.45    6.90
   1   0 -14   82.95    8.98
   1   0 -13   77.84    9.49
   1   0 -12  192.45   11.76
   1   0 -11   12.46    8.74
   1   0 -10   79.44    8.76
   1   0  -9  174.48    9.73
   1   0  -8 1144.37   38.06
  -1   0   8 1311.03   47.54
   1   0  -7  133.56    8.35
  -1   0   7  173.30    9.95
  -1   0   7  148.66   19.86
  -1   0   7  110.80   15.98
  -1   0   7  168.10    8.62
  -1   0   6 2425.97   82.27
   1   0  -6 2206.30   79.53
  -1   0   6 2423.39   79.97
   1   0  -5  936.58   36.61
  -1   0   5 1033.97   37.01
  -1   0   4  943.17   34.28
   1   0  -4  908.66   33.77
  -1   0   3  621.59   23.54
   1   0  -3  619.87   23.17
   1   0  -2 3478.56  110.99
  -1   0   2 3529.37  109.77
   1   0  -2 3356.68  109.66
   1   0  -1  251.90   11.53
   1   0   0 4001.78  126.18
  -1   0   0 3943.31  126.16
   1   0   1  462.54   18.44
   1   0   2 2899.92   94.97
   1   0   3  455.84   21.80
   1   0   4  174.13   15.40
   1   0   5  390.80   21.49
  -1   0  -6 1279.24   50.84
   1   0   6 1319.92   49.96
  -1   0  -7  716.32   24.38
   1   0   7  665.02   33.61
   1   0   7  734.85   35.11
   1   0   8 1002.10   33.96
  -1   0  -8  947.76   30.51
  -1   0  -9  153.00    8.66
  -1   0  -9  178.92   10.69
   1   0   9  185.51   18.12
  -1   0 -10  189.86   11.71
   1   0  10  172.39   19.92
  -1   0 -11  161.93   11.63
   1   0  11  132.81   20.60
  -1   0 -12   49.96    9.90
   1   0  12   13.60   19.06
  -1   0 -13   43.82    9.12
   1   0  13   34.79   18.37
  -1   0 -14  125.34    9.11
   1   0  14   74.47   17.65
  -1   0 -15    8.12    6.28
   1   0  15    8.35   14.31
  -1   0 -16    7.46    4.79
   1   0  16   16.16   11.44
   1   1 -17    9.12    4.44
   1   1 -16    2.04    5.77
   1   1 -15   41.14    7.48
   1   1 -14   -1.37    7.97
   1   1 -13   16.14    8.79
   1   1 -12   26.27    9.02
   1   1 -11   16.88    8.45
   1   1 -10  481.48   17.77
  -1  -1   9   97.79   10.20
  -1  -1   9  137.40   17.12
  -1  -1   9   80.73   16.97
   1   1  -9  123.76    8.12
   1   1  -8  649.53   23.11
  -1  -1   8  722.57   24.27
  -1  -1   8  651.61   27.78
  -1  -1   8  788.51   32.02
  -1  -1   8  772.34   35.19
  -1  -1   7    2.00    7.48
  -1  -1   7   20.10   16.05
  -1  -1   7   27.37   12.91
  -1  -1   6  467.49   24.48
  -1  -1   6  441.49   21.91
   1   1  -5   35.83   12.39
  -1  -1   5   46.63   14.79
  -1  -1   5   31.61   11.85
  -1  -1   4  202.98   16.02
  -1  -1   4  183.10   13.06
  -1  -1   3  207.34   14.21
  -1  -1   3  187.97   10.92
   1   1  -2  854.83   29.22
  -1  -1   2  803.55   27.95
   1   1  -1  146.69    8.70
  -1  -1   1  156.90    9.12
   1   1   0  226.50   12.27
  -1  -1   0  250.09   12.44
   1   1   1  975.55   34.88
   1   1   2   22.04   13.24
   1   1   3   83.29   13.85
   1   1   4   80.96   14.29
  -1  -1  -5  221.19   19.80
   1   1   5  223.93   18.46
   1   1   6   10.16   14.97
  -1  -1  -6   30.11   16.49
   1   1   6   17.69   13.46
  -1  -1  -6   11.82    6.49
   1   1   7  300.85   18.18
  -1  -1  -7  281.91   11.61
   1   1   8  172.60   17.41
  -1  -1  -8  175.91    9.03
   1   1   9   68.94   17.95
  -1  -1  -9   71.69    7.19
   1   1  10    9.63   18.57
  -1  -1 -10    4.17    9.69
   1   1  11   -5.31   19.04
  -1  -1 -11   12.84   10.00
   1   1  12    5.95   18.35
  -1  -1 -12   55.28    9.97
   1   1  13  -16.56   17.30
  -1  -1 -13    4.13    8.52
   1   1  14   10.46    9.14
   1   1  14   -5.52   15.14
  -1  -1 -14    2.16    7.02
   1   1  15   15.78   12.64
  -1  -1 -15   11.19    5.55
   1   1  16    2.85    9.27
  -1  -1 -16    0.64    3.81
  -1  -2  18   25.37    5.17
  -1  -2  18   -5.97   11.07
   1   2 -16   62.12    6.63
   1   2 -15   89.71    8.05
   1   2 -14  310.03   13.55
   1   2 -13    0.63    8.43
  -1  -2  13   34.46   20.71
   1   2 -12  640.26   22.34
  -1  -2  12  535.24   29.62
  -1  -2  11    5.32   18.57
   1   2 -11    5.67    7.79
  -1  -2  10  380.74   16.55
   1   2 -10  394.60   14.75
  -1  -2   9   12.31    8.88
   1   2  -9    9.10    6.40
  -1  -2   9   18.85   13.52
  -1  -2   9   13.37   15.59
  -1  -2   8 1991.36   69.43
  -1  -2   8 1866.11   71.59
  -1  -2   8 1879.29   64.73
  -1  -2   8 1999.11   63.22
  -1  -2   7  676.92   28.46
  -1  -2   7  627.15   30.56
  -1  -2   6 2814.86   94.19
  -1  -2   6 2878.31   96.07
  -1  -2   5    4.49   10.41
  -1  -2   5    9.98   13.11
  -1  -2   4 1320.92   46.70
  -1  -2   3   75.27   10.52
   1   2  -2 3194.45  105.44
  -1  -2   2 3363.21  105.59
   1   2  -1  775.75   28.22
  -1  -2   0 2268.30   75.94
   1   2   0 2348.11   76.18
   1   2   2  164.80   16.01
   1   2   3  389.11   21.44
   1   2   4  965.05   39.11
   1   2   5  154.76   17.79
  -1  -2  -5  163.46   18.59
  -1  -2  -5  140.53    8.54
   1   2   6 1343.00   43.96
  -1  -2  -6 1245.02   41.32
   1   2   7  686.81   27.79
  -1  -2  -7  677.03   23.26
   1   2   8  194.28   18.43
  -1  -2  -8  167.30    9.33
   1   2   9   59.09   18.09
  -1  -2  -9   62.49    7.35
   1   2  10  142.34   19.84
   1   2  11   16.82   18.37
  -1  -2 -12  300.46   13.46
   1   2  12  147.00   20.01
  -1  -2 -13   31.11    7.97
   1   2  13    8.46   15.94
   1   2  13   16.73   10.49
   1   2  14   25.99   13.93
  -1  -2 -14   61.71    6.72
  -1  -2 -15   18.71    4.72
   1   2  15    6.92   10.54
  -1  -3  18    2.99    5.62
  -1  -3  18   -9.47   12.21
  -1  -3  17   13.46   15.23
   1   3 -16   -2.33    6.01
  -1  -3  16   14.81   17.59
   1   3 -15   27.62    6.98
  -1  -3  15   39.30   19.37
   1   3 -14   -3.99    7.48
  -1  -3  14   -1.23   20.22
   1   3 -13  136.62    9.60
  -1  -3  13  148.58   21.30
  -1  -3  12   85.29   11.82
  -1  -3  12   79.37   20.10
   1   3 -12   95.92    8.63
  -1  -3  11    2.84   10.02
  -1  -3  11    0.74   18.15
   1   3 -11    6.49    7.18
   1   3 -10  183.59    9.03
  -1  -3  10  201.67   11.48
  -1  -3  10  188.04   17.84
  -1  -3  10  162.85    8.11
   1   3  -9   33.36    6.14
  -1  -3   9   41.26    8.73
  -1  -3   9   35.16   15.15
  -1  -3   9   41.72   13.78
  -1  -3   9   25.16    5.21
  -1  -3   8  344.41   23.34
  -1  -3   8  396.40   20.82
  -1  -3   8  331.54   18.59
  -1  -3   7   20.16   14.32
  -1  -3   7   30.29   11.98
  -1  -3   6 1520.33   54.43
  -1  -3   6 1506.38   52.75
  -1  -3   5  645.79   26.32
  -1  -3   4  139.42   13.32
   1   3  -3  736.46   28.74
  -1  -3   3  807.75   29.21
   1   3  -2   52.26   11.77
   1   3  -1   58.27   13.16
   1   3   0  525.25   23.45
  -1  -3   0  463.46   22.15
   1   3   1    7.45   12.48
   1   3   2 1002.21   38.75
   1   3   3  906.35   37.18
   1   3   4  101.58   16.10
  -1  -3  -4   78.48    7.18
  -1  -3  -5   38.28    7.36
   1   3   5   25.32   13.98
  -1  -3  -6    0.64    7.62
   1   3   6  -10.68   14.53
   1   3   7   -0.44   16.06
  -1  -3  -7    6.74    7.32
   1   3   8   11.65   17.18
  -1  -3  -8    3.98    7.41
   1   3   9   14.83   17.89
  -1  -3  -9    9.74    6.96
   1   3  10   49.23   18.07
   1   3  11    0.69   17.21
   1   3  12   13.43   16.11
   1   3  12   15.97   11.65
   1   3  13   14.33   14.25
   1   3  13   -4.07    9.35
   1   3  14    8.11   11.35
  -1  -4  18   58.18   13.36
  -1  -4  18   61.90    6.81
  -1  -4  17   74.55   16.46
  -1  -4  17   63.71    8.15
  -1  -4  16  141.19   19.45
   1   4 -15  125.35    8.19
  -1  -4  15  149.34   20.47
   1   4 -14  506.84   18.62
  -1  -4  14  549.85   27.93
  -1  -4  13   58.35   11.73
   1   4 -13   71.63    7.76
  -1  -4  12  404.21   17.34
  -1  -4  12  369.85   14.22
  -1  -4  12  354.80   23.61
   1   4 -12  374.62   14.52
  -1  -4  11  180.85   11.81
   1   4 -11  164.01    8.71
  -1  -4  11  187.87   18.56
  -1  -4  11  147.06    8.45
   1   4 -10  464.17   16.53
  -1  -4  10  455.61   16.47
  -1  -4   9  190.60   16.59
  -1  -4   9  173.56    8.47
  -1  -4   8 1266.44   45.09
  -1  -4   8 1238.91   47.18
  -1  -4   7   53.98   12.63
   1   4  -7   43.15   13.07
  -1  -4   7   73.26   13.84
  -1  -4   6 2565.39   84.55
   1   4  -6 2423.87   84.47
  -1  -4   5  495.63   22.90
  -1  -4   4  664.60   26.81
   1   4  -3   18.12   12.02
   1   4  -2  486.70   22.16
   1   4  -1   10.52   13.43
  -1  -4   0  122.16   14.49
   1   4   0  135.96   15.51
   1   4   1  996.17   39.19
   1   4   2  493.37   25.55
   1   4   3  495.73   27.00
  -1  -4  -4  772.04   26.03
   1   4   5  113.99   14.59
  -1  -4  -5  111.23    8.61
   1   4   6  567.01   24.98
  -1  -4  -6  567.51   20.59
  -1  -4  -7  154.78    9.88
   1   4   7  146.78   17.75
  -1  -4  -7  182.97   10.80
   1   4   8   82.71   17.80
  -1  -4  -8   96.98    8.62
   1   4   9   12.07   17.49
  -1  -4  -9   11.98    6.94
   1   4  10   68.37   17.37
   1   4  11   39.04   12.83
   1   4  11   49.82   16.58
   1   4  12   22.89   14.93
   1   4  12   59.29   11.04
   1   4  13   12.72   11.99
   1   4  13    9.47    7.79
  -1  -5  19   -9.55   10.66
  -1  -5  18   -0.59    6.44
  -1  -5  18   -0.19   13.62
  -1  -5  17   19.17    7.79
  -1  -5  17   10.75   16.55
  -1  -5  16   -4.36    8.70
  -1  -5  16   -7.07   18.18
  -1  -5  15   10.90   19.13
  -1  -5  14   92.91   12.29
   1   5 -14   93.19    7.40
  -1  -5  13   -5.96   11.23
  -1  -5  13   -1.42    7.13
   1   5 -13   -4.40    6.39
  -1  -5  13   -8.15   19.18
  -1  -5  12   39.83   10.67
  -1  -5  12   20.47    6.99
   1   5 -12   23.81    6.07
  -1  -5  11   21.32    6.76
  -1  -5  11   22.90   16.44
  -1  -5  10   93.95    7.01
  -1  -5  10   84.30   15.62
  -1  -5   9  383.15   14.60
   1   5  -9  336.40   23.42
  -1  -5   8  440.65   21.43
  -1  -5   8  351.11   13.16
  -1  -5   8  415.76   23.23
   1   5  -8  338.87   21.36
  -1  -5   7 1486.61   52.10
   1   5  -7 1299.59   50.82
   1   5  -6  186.21   16.28
  -1  -5   6  193.81   16.32
  -1  -5   5 2225.19   73.88
   1   5  -5 2102.04   73.69
   1   5  -4  381.09   19.86
   1   5  -3 1190.78   43.77
   1   5  -2   12.98   12.40
   1   5  -1   87.92   14.45
   1   5   0  657.37   28.70
  -1  -5   0  560.29   26.97
   1   5   1  270.70   20.68
   1   5   2  655.89   32.17
  -1  -5  -3  169.96    9.07
  -1  -5  -4   62.67    7.54
   1   5   4   52.36   13.41
  -1  -5  -5    5.11    7.84
   1   5   5    2.33   14.29
  -1  -5  -6  149.31   10.16
   1   5   6  126.91   16.70
  -1  -5  -7    6.12    8.97
  -1  -5  -7    4.21    8.15
   1   5   7   12.50   16.45
  -1  -5  -8   72.68    9.85
   1   5   8   40.72   17.34
  -1  -5  -8   56.77    8.06
   1   5   9   16.49   16.69
  -1  -5  -9    1.33    9.08
   1   5  10   31.84   13.36
   1   5  10   10.26   15.94
  -1  -5 -10   33.45    9.01
   1   5  11   -7.84   14.59
   1   5  11   13.37   11.29
   1   5  12   17.14   12.36
   1   5  12   13.22    8.99
  -1  -6  19   13.68   11.12
  -1  -6  18   84.71    7.47
  -1  -6  18   53.76   14.64
  -1  -6  17   19.65    7.97
  -1  -6  17   32.35   16.71
  -1  -6  16  156.01   10.51
  -1  -6  16  117.15   19.59
  -1  -6  15   44.36   19.29
  -1  -6  15   29.91    6.07
  -1  -6  15   36.10    9.13
  -1  -6  15   23.46   11.06
  -1  -6  14  212.56   21.01
  -1  -6  14  198.64   13.71
  -1  -6  14  171.90    8.98
  -1  -6  14  173.00    9.94
  -1  -6  13   41.68   19.10
  -1  -6  13   66.98   11.49
  -1  -6  13   50.45    6.51
  -1  -6  13   62.81    8.11
  -1  -6  12   75.29   18.24
  -1  -6  12  128.39    8.76
  -1  -6  11   81.41   16.73
  -1  -6  11  114.48    8.15
  -1  -6  10  236.32   16.30
  -1  -6  10  174.74    9.22
  -1  -6   9  103.28    7.37
  -1  -6   9  116.71    7.36
   1   6  -9  101.51   15.71
  -1  -6   9  100.71    6.17
  -1  -6   9  113.88   15.03
   1   6  -8  471.20   25.51
  -1  -6   8  557.22   27.85
  -1  -6   8  537.11   17.81
  -1  -6   8  483.19   17.32
  -1  -6   8  531.80   17.78
  -1  -6   7   11.86    4.60
   1   6  -7   25.49   13.98
  -1  -6   7   16.38   13.54
   1   6  -6 1346.95   51.27
  -1  -6   6 1464.88   51.91
   1   6  -5   64.81   13.18
  -1  -6   5   66.30   13.96
   1   6  -4 1564.96   56.05
   1   6  -3  280.10   18.70
   1   6  -2 1646.06   59.14
   1   6  -1   48.24   15.13
  -1  -6   0  958.42   39.12
  -1  -6   0  943.01   31.13
   1   6   1   21.58   16.42
  -1  -6  -2  966.35   32.50
  -1  -6  -2 1015.03   33.36
  -1  -6  -3  214.79   10.34
  -1  -6  -3  219.33   12.51
   1   6   4 1000.89   39.59
  -1  -6  -4 1069.74   37.73
  -1  -6  -5  207.22   11.14
   1   6   5  189.14   17.30
  -1  -6  -5  201.61   13.29
   1   6   6  471.10   26.43
  -1  -6  -6  665.84   22.38
   1   6   7   21.42   16.83
  -1  -6  -7   17.28    8.11
  -1  -6  -7   18.06    9.17
   1   6   8   87.47   17.34
  -1  -6  -8  176.36   10.74
   1   6   8  146.25   16.33
  -1  -6  -8  116.95    8.90
   1   6   9   23.59   13.72
  -1  -6  -9   13.18    8.69
   1   6   9    0.33   15.35
  -1  -6 -10  121.29    9.14
   1   6  10   99.66   13.16
   1   6  11    4.96   12.26
   1   6  11   17.74    9.91
  -1  -6 -11   16.77    6.77
   1   6  12    2.81    7.47
  -1  -6 -12   16.94    5.15
  -1  -7  19    2.59   11.11
  -1  -7  18    4.95   14.27
  -1  -7  18   -6.00    6.74
  -1  -7  17   20.80   16.61
  -1  -7  17   22.23    7.86
  -1  -7  16   28.19    8.54
  -1  -7  16   15.74    5.87
  -1  -7  15   -0.15   11.02
  -1  -7  15   18.15   18.76
  -1  -7  15    0.25    8.57
  -1  -7  15    2.38    6.22
  -1  -7  14   13.98   11.45
  -1  -7  14    3.69   19.00
  -1  -7  14   20.51    8.09
  -1  -7  14   24.36    8.93
  -1  -7  14   27.40    6.72
  -1  -7  13   -0.56   11.15
  -1  -7  13    7.00    8.41
  -1  -7  13    4.38    6.59
  -1  -7  13   -3.24    8.17
  -1  -7  13    1.08   18.12
  -1  -7  12   46.69    8.32
  -1  -7  12   51.04    6.64
  -1  -7  12   53.67    8.14
  -1  -7  11   77.63    6.67
  -1  -7  11   58.43    8.12
  -1  -7  11   57.45   16.20
  -1  -7  10    5.65    6.80
  -1  -7  10    6.21    5.60
  -1  -7  10    8.88    6.93
  -1  -7  10    3.87   13.84
  -1  -7   9  199.18    9.43
  -1  -7   9  183.42    8.57
  -1  -7   9  198.27    9.56
   1   7  -8   91.65   15.59
  -1  -7   8   85.04    6.68
  -1  -7   8   80.04    5.94
  -1  -7   7  301.39   11.98
  -1  -7   7  333.87   12.27
   1   7  -7  317.90   20.92
  -1  -7   7  353.98   21.82
  -1  -7   6   54.04    5.66
  -1  -7   6   55.27    8.62
  -1  -7   6   59.40    5.40
  -1  -7   6   59.94    6.13
  -1  -7   6   56.72   15.13
   1   7  -6   64.89   14.31
  -1  -7   5 1479.17   47.76
   1   7  -5 1387.40   53.46
  -1  -7   4    0.94    5.26
   1   7  -4    8.88   13.57
   1   7  -3  400.06   23.22
  -1  -7   2  573.98   19.49
   1   7  -2  628.03   29.04
   1   7  -1   12.94   10.30
  -1  -7   1    5.74    5.59
  -1  -7   1   -0.19   12.99
   1   7  -1    3.55   15.43
   1   7   0  454.43   18.09
   1   7   0  379.53   26.03
  -1  -7   0  452.26   16.51
  -1  -7   0  372.36   14.50
  -1  -7   0  326.31   23.24
  -1  -7  -1   30.61    9.51
  -1  -7  -1   38.39    6.83
  -1  -7  -2   24.90    9.75
  -1  -7  -2   21.80    7.13
  -1  -7  -3   64.73   10.55
  -1  -7  -3   73.89    8.11
  -1  -7  -4  157.19   12.62
  -1  -7  -4  206.23   10.72
   1   7   5   10.61   15.36
  -1  -7  -5   19.17    8.73
   1   7   6   99.72   17.13
  -1  -7  -6  177.46   10.78
   1   7   7   16.90   15.61
  -1  -7  -7   38.83    8.79
  -1  -7  -7   29.23    7.91
   1   7   7   10.49   15.40
   1   7   8   12.08   13.84
   1   7   8    0.10   14.89
  -1  -7  -8   -1.20    8.41
  -1  -7  -9   -0.69    7.83
   1   7   9    3.58   12.48
  -1  -7 -10    4.82    6.84
   1   7  10   12.23   10.54
  -1  -7 -11   -0.34    5.31
   1   7  11    2.27    8.36
  -1  -8  19   36.10   11.11
  -1  -8  18   14.13   14.01
  -1  -8  18   35.11    6.60
  -1  -8  17   -4.07   16.11
  -1  -8  17    3.01    7.60
  -1  -8  17   -0.75    5.57
  -1  -8  16   27.58   17.64
  -1  -8  16   28.73   10.74
  -1  -8  16   45.29    8.64
  -1  -8  16   42.44    6.61
  -1  -8  15    9.31   18.05
  -1  -8  15    2.92   10.89
  -1  -8  15    3.45    8.43
  -1  -8  15   -2.13    6.66
  -1  -8  14   78.16   18.73
  -1  -8  14   81.01    7.55
  -1  -8  14   73.10    9.28
  -1  -8  14   47.22   12.12
  -1  -8  13   13.46    8.57
  -1  -8  13    8.75   17.65
  -1  -8  13   12.63    6.88
  -1  -8  13   19.99    8.58
  -1  -8  12   51.99    8.54
  -1  -8  12   26.82   16.78
  -1  -8  12   45.09    6.88
  -1  -8  12   36.18    8.17
  -1  -8  11   16.30    7.98
  -1  -8  11    4.75   15.37
  -1  -8  11   16.72    6.32
  -1  -8  11   18.91    7.50
  -1  -8  10   81.27    7.48
  -1  -8  10   67.91    6.63
  -1  -8   9    0.45    6.22
  -1  -8   9    8.11    5.81
  -1  -8   9   -2.54   12.59
  -1  -8   8  404.47   14.53
  -1  -8   8  394.03   14.26
  -1  -8   7  259.23   10.30
  -1  -8   7  254.04   13.06
   1   8  -7  231.74   19.40
  -1  -8   7  246.83   10.06
  -1  -8   6  848.48   29.65
   1   8  -6  870.89   38.01
  -1  -8   6  962.68   29.95
  -1  -8   6  996.34   31.25
  -1  -8   5   70.26    5.24
   1   8  -5   84.98   15.45
  -1  -8   5   80.30    6.61
  -1  -8   4 1189.28   39.56
  -1  -8   4 1299.81   39.94
   1   8  -4 1189.61   48.89
  -1  -8   3  142.83    7.68
  -1  -8   3  152.00    6.62
  -1  -8   3  146.70    7.78
   1   8  -3  129.02   10.46
   1   8  -3  152.94   18.22
  -1  -8   2 1211.86   39.86
  -1  -8   2 1211.55   39.88
   1   8  -2 1325.26   41.25
  -1  -8   1  134.80    7.68
  -1  -8   1  122.60    6.89
   1   8  -1  136.17   12.04
  -1  -8   0  579.96   20.34
   1   8   0  619.77   23.44
  -1  -8  -1  281.50   11.80
   1   8   1  274.07   16.60
  -1  -8  -2  675.26   23.75
   1   8   2  717.51   27.51
  -1  -8  -3  111.18    9.07
   1   8   3  127.46   16.02
  -1  -8  -4  967.85   32.83
  -1  -8  -5   26.49    8.79
  -1  -8  -6  401.93   16.36
  -1  -8  -7    8.51    8.13
  -1  -8  -7   10.44    7.17
   1   8   7    1.32   14.22
   1   8   8   66.15   13.40
  -1  -8  -8   73.57    8.53
  -1  -8  -9   10.73    6.80
   1   8   9    6.59   11.00
  -1  -8 -10   34.45    5.70
   1   8  10    9.28    9.13
  -1  -9  19   23.66   10.77
  -1  -9  18  -16.09   13.45
  -1  -9  17   24.98    5.74
  -1  -9  17   14.39    6.67
  -1  -9  17   19.55   15.68
  -1  -9  17   20.98    7.20
  -1  -9  16   -1.83   10.61
  -1  -9  16   15.85    6.63
  -1  -9  16    1.31   16.90
  -1  -9  16   16.21    7.95
  -1  -9  15   14.55   11.32
  -1  -9  15    9.73   17.33
  -1  -9  15   25.26    7.16
  -1  -9  15   16.82    8.33
  -1  -9  14   11.33   17.56
  -1  -9  14   33.62    7.54
  -1  -9  14   24.71    8.45
  -1  -9  13   36.04    9.14
  -1  -9  13   13.37   17.27
  -1  -9  13   38.79    7.65
  -1  -9  13   37.17    8.60
  -1  -9  12   35.79    8.92
  -1  -9  12   38.40    7.41
  -1  -9  12   31.33    8.00
  -1  -9  11   12.28    7.11
  -1  -9  11   24.37   15.03
  -1  -9  11   14.38    7.47
  -1  -9  10   31.96   13.95
  -1  -9  10   46.67    7.18
  -1  -9  10   57.64    7.08
  -1  -9   9   82.78    7.21
  -1  -9   9   71.10    8.05
  -1  -9   9   75.61    7.03
  -1  -9   8   31.41    6.13
  -1  -9   8   28.31    5.33
  -1  -9   8   26.40   10.40
  -1  -9   8   25.03    6.36
  -1  -9   7    9.54    9.55
  -1  -9   7    1.58    4.93
  -1  -9   6   18.21    6.35
  -1  -9   6   19.96    4.85
   1   9  -6    6.45   14.19
  -1  -9   6   34.87    9.67
  -1  -9   5  315.35   11.67
  -1  -9   5  277.11   10.81
   1   9  -5  288.55   12.92
  -1  -9   4  627.72   21.02
   1   9  -4  585.37   22.30
  -1  -9   4  628.74   21.14
  -1  -9   4  612.59   20.53
   1   9  -3   17.33    9.98
  -1  -9   3   10.30    4.27
  -1  -9   3   16.61    6.23
  -1  -9   3   15.77    5.80
   1   9  -2  663.75   24.45
  -1  -9   2  677.38   22.13
  -1  -9   2  619.69   21.86
  -1  -9   1   51.36    5.82
  -1  -9   1   61.64    7.10
   1   9  -1   73.95   12.08
   1   9   0   28.18   10.31
  -1  -9   0   27.46    7.09
   1   9   0   32.40   12.95
  -1  -9  -1   21.38    7.42
   1   9   1   16.87   13.98
  -1  -9  -2   10.65    7.70
   1   9   2   13.64   14.87
   1   9   3   97.05   16.80
  -1  -9  -3  121.12    9.44
  -1  -9  -4   82.97    9.03
  -1  -9  -5   58.61    8.48
  -1  -9  -6    3.03    7.56
  -1  -9  -6    9.17    7.75
  -1  -9  -7   70.72    8.03
   1   9   7   30.33   13.52
   1   9   8    3.56   11.44
  -1  -9  -8    4.62    6.59
   1   9   9    0.52    9.41
  -1  -9  -9   12.55    5.45
  -1 -10  18   28.73   12.68
  -1 -10  17    5.21    9.80
  -1 -10  17   11.25    7.20
  -1 -10  17   25.34    6.33
  -1 -10  16   13.13   10.65
  -1 -10  16   10.05   16.03
  -1 -10  16   28.31    7.55
  -1 -10  16   34.96    6.98
  -1 -10  15   92.75    8.04
  -1 -10  15   78.93    8.53
  -1 -10  15   33.97   16.89
  -1 -10  15   43.44   11.94
  -1 -10  14  221.97   10.42
  -1 -10  14  182.49   10.68
  -1 -10  13    4.93    7.89
  -1 -10  13    2.88    7.69
  -1 -10  13   -1.95   16.46
  -1 -10  12  167.45    9.59
  -1 -10  12  131.97   16.86
  -1 -10  12  148.58    9.77
  -1 -10  11    9.40    7.42
  -1 -10  11    7.56    7.31
  -1 -10  10   40.57    7.24
  -1 -10  10   45.66    7.31
  -1 -10   9  373.52   13.81
  -1 -10   9  365.86   14.21
  -1 -10   9  358.95   14.14
  -1 -10   8  275.80   15.55
  -1 -10   8  305.74   11.58
  -1 -10   7  320.44   12.01
  -1 -10   7  331.74   13.14
  -1 -10   6  847.59   27.72
  -1 -10   6  765.58   25.30
  -1 -10   6  802.89   26.00
  -1 -10   5   -1.33    6.45
   1  10  -5    6.80    8.89
  -1 -10   5    8.35    4.90
  -1 -10   5    8.86    6.65
  -1 -10   4  483.29   16.84
  -1 -10   4  490.53   16.76
  -1 -10   4  437.01   15.89
   1  10  -4  444.59   18.67
  -1 -10   3    5.63    5.94
  -1 -10   3    4.86    6.79
   1  10  -3   -0.23   11.29
  -1 -10   2  284.61   11.49
  -1 -10   2  238.08   10.59
   1  10  -2  275.06   15.69
  -1 -10   1   86.86    8.11
   1  10  -1   76.15   13.75
  -1 -10   0  153.17    9.01
   1  10   0  163.27   15.43
   1  10   0  124.53   12.58
   1  10   1   15.56   11.93
  -1 -10  -1   37.51    7.84
  -1 -10  -2  208.00   10.51
   1  10   2  158.23   17.75
   1  10   2  162.50   14.14
   1  10   3    8.49   15.58
  -1 -10  -3   11.07    7.82
  -1 -10  -4  172.33   10.08
   1  10   4  154.43   17.15
  -1 -10  -5   12.74    7.40
  -1 -10  -6   90.80    7.97
  -1 -10  -6   78.90    7.65
   1  10   7   14.67   11.79
  -1 -10  -7   -0.66    6.20
  -1 -10  -8   38.03    5.50
   1  10   8   19.82    9.57
  -1 -11  19   17.00    4.98
  -1 -11  18    5.86    6.18
  -1 -11  18   11.76    6.03
  -1 -11  17   24.94    7.49
  -1 -11  17   30.57    6.52
  -1 -11  16   -0.63    8.45
  -1 -11  16    0.75   10.78
  -1 -11  16    5.81    6.99
  -1 -11  15   77.29    8.20
  -1 -11  14   18.00    7.59
  -1 -11  14   15.12    7.86
  -1 -11  13   68.23    8.27
  -1 -11  13   83.12    8.61
  -1 -11  12   44.26    7.88
  -1 -11  12   56.41    8.30
  -1 -11  12   49.74    7.42
  -1 -11  11    3.95    7.40
  -1 -11  11   -0.51    7.95
  -1 -11  11   -2.95    6.64
  -1 -11  10   -1.12    7.66
  -1 -11  10   -0.85    6.30
  -1 -11   9    9.35    6.10
  -1 -11   8    1.42    5.66
  -1 -11   8    4.90   11.98
  -1 -11   8    1.75    7.81
  -1 -11   7   95.20    8.32
  -1 -11   7   95.57   12.41
  -1 -11   7   79.49    6.39
  -1 -11   6    5.63    5.19
  -1 -11   6   11.42    7.27
  -1 -11   6    9.03    7.28
  -1 -11   6    8.35   11.77
   1  11  -6    9.46    9.87
  -1 -11   5   42.60    7.46
   1  11  -5   49.34   10.49
  -1 -11   5   40.54    7.35
  -1 -11   5   40.07    5.32
  -1 -11   4  220.70   10.47
   1  11  -4  201.81   14.03
  -1 -11   3    2.46    6.29
  -1 -11   3   24.75    7.60
   1  11  -3   23.89   12.39
  -1 -11   2   99.39    8.64
   1  11  -2   92.97   14.41
  -1 -11   1   -0.18    6.81
   1  11  -1   14.56   14.61
  -1 -11   0    3.62    7.11
   1  11   0    1.60   15.19
  -1 -11  -1   26.86    7.39
   1  11   1   25.65   15.71
   1  11   2  244.92   13.80
   1  11   2  396.54   20.14
  -1 -11  -3    5.05    7.12
   1  11   3   11.92   15.36
  -1 -11  -4    9.41    6.84
   1  11   4    6.51   14.64
  -1 -11  -5   10.13    6.97
  -1 -11  -5    7.24    6.49
  -1 -11  -6    5.72    5.84
   1  11   7    9.61    9.20
   1  11   8    2.73    6.60
  -1 -12  19   10.17    4.56
  -1 -12  18   54.17    6.07
  -1 -12  18   43.64    6.83
  -1 -12  17   58.68    6.86
  -1 -12  17   45.44    7.95
  -1 -12  17   45.78    6.79
  -1 -12  16  196.60    9.68
  -1 -12  16  195.96    9.48
  -1 -12  15   38.56    7.38
  -1 -12  15   42.91    9.47
  -1 -12  15   34.59    7.95
  -1 -12  14  319.87   13.80
  -1 -12  14  312.19   13.28
  -1 -12  13   10.05    7.02
  -1 -12  13    6.53    8.25
  -1 -12  12  144.37    9.88
  -1 -12  12  120.70    8.51
  -1 -12  11   10.31    6.71
  -1 -12  11   15.77    8.47
  -1 -12  11    0.28    9.47
  -1 -12  10  471.82   17.54
  -1 -12  10  508.73   19.18
  -1 -12   9  243.91   10.59
  -1 -12   9  249.44   12.61
  -1 -12   8  460.25   16.84
  -1 -12   8  456.14   21.37
  -1 -12   8  502.43   18.32
  -1 -12   7  121.90    7.15
  -1 -12   7  122.28    9.37
  -1 -12   7  103.10   13.69
  -1 -12   6  215.85   14.71
   1  12  -6  151.50   13.04
  -1 -12   6  171.04    8.36
  -1 -12   6  198.55   10.37
  -1 -12   6  189.39   10.42
   1  12  -5   -4.00   11.22
  -1 -12   5   10.20    7.95
  -1 -12   5   -0.81   13.20
  -1 -12   5    0.55    6.98
   1  12  -4  154.40   14.04
  -1 -12   4  149.48    9.06
  -1 -12   3   56.45    8.58
   1  12  -3   30.88   13.33
   1  12  -2  167.52   15.85
   1  12  -1    4.18   14.70
   1  12   0   95.00   15.96
  -1 -12  -1    1.60    6.49
   1  12   1   18.75   15.38
  -1 -12  -2   48.76    6.89
   1  12   2   29.62   15.26
  -1 -12  -3   32.28    6.40
   1  12   3   18.67   14.49
  -1 -12  -4   48.94    6.17
   1  12   4   13.61   13.03
  -1 -12  -5   11.74    5.65
  -1 -13  18    4.66    6.46
  -1 -13  18   -1.77    7.70
  -1 -13  18    0.80    5.06
  -1 -13  17   32.81    7.62
  -1 -13  17   34.44    6.05
  -1 -13  17   35.56    6.77
  -1 -13  16    4.08    8.30
  -1 -13  16   -2.44   10.47
  -1 -13  16   -0.90    6.32
  -1 -13  16   -2.64    7.36
  -1 -13  15   19.32    6.77
  -1 -13  15   27.58    8.21
  -1 -13  14   26.39    6.93
  -1 -13  14   28.50    8.49
  -1 -13  13   30.76    9.77
   1  13 -13   25.09    4.89
  -1 -13  13   31.33    6.85
  -1 -13  13   43.56    8.64
  -1 -13  12    2.39    6.50
  -1 -13  12   12.94    9.40
  -1 -13  12    8.11    8.67
  -1 -13  11    0.19    6.31
  -1 -13  11    5.73    9.12
  -1 -13  10   50.48    6.52
  -1 -13  10   46.52    9.50
  -1 -13   9   62.55    6.52
  -1 -13   9   73.43    9.35
  -1 -13   8    2.41    8.60
  -1 -13   8    2.42    5.63
  -1 -13   8    4.64   13.56
   1  13  -7   48.12   11.83
  -1 -13   7   65.73   13.79
  -1 -13   7   81.78    9.15
  -1 -13   7   61.24    8.70
   1  13  -6    4.39   12.08
  -1 -13   6   17.11    7.44
  -1 -13   6   39.38    8.68
  -1 -13   6   11.49   13.42
   1  13  -5   10.27   12.21
  -1 -13   5   10.52    6.75
  -1 -13   5   14.36    8.44
  -1 -13   5   13.92   13.93
  -1 -13   4   27.10    8.45
   1  13  -4   23.67   12.82
  -1 -13   3    2.88    8.12
   1  13  -3   -6.56   13.41
   1  13  -2   70.90   14.36
   1  13  -1   30.29   14.25
   1  13   0   -5.23   14.16
   1  13   1    1.99   13.79
   1  13   2   10.99   13.13
   1  13   3    2.45   11.88
  -1 -13  -4    2.15    5.52
   1  13   4    7.44   10.23
  -1 -14  18   -9.02    7.24
  -1 -14  18   30.52    6.41
  -1 -14  17   -2.87    7.17
  -1 -14  17    8.68    5.03
  -1 -14  17    1.70    6.08
  -1 -14  16   94.15    8.06
  -1 -14  16   86.26    6.70
  -1 -14  15   -2.73    5.84
  -1 -14  15   -2.75    7.68
  -1 -14  14   18.78    9.12
   1  14 -14   19.95    4.09
  -1 -14  14   13.90    6.13
  -1 -14  14   21.30    8.35
  -1 -14  13    4.36    9.16
   1  14 -13   -0.15    4.85
  -1 -14  13    0.68    6.05
  -1 -14  13   10.82    8.43
  -1 -14  12  243.32   10.92
  -1 -14  12  291.16   13.71
  -1 -14  11   30.67    9.48
  -1 -14  11   13.08    5.97
  -1 -14  10  658.20   24.21
  -1 -14   9  112.01   10.25
  -1 -14   8  272.76   18.29
  -1 -14   8  280.86   13.81
  -1 -14   7  107.73    8.83
  -1 -14   7   99.97   14.21
  -1 -14   6   73.10    8.96
  -1 -14   6   49.33    7.28
  -1 -14   6   59.70   13.89
   1  14  -6   34.54   12.49
  -1 -14   5   81.45    8.98
  -1 -14   5   54.97   14.11
   1  14  -5   39.28   13.01
   1  14  -4  127.40   14.87
  -1 -14   4  197.96   16.36
   1  14  -3   28.97   13.05
   1  14  -2  183.60   16.28
   1  14  -2  253.36    9.68
   1  14  -1   10.89   13.29
   1  14   0   36.16   13.21
   1  14   1    2.52   12.01
   1  14   2    3.66   11.06
   1  14   3    3.31    9.37
  -1 -14  -3   25.94    5.52
   1  14   4    4.13    7.68
  -1 -15  18    0.37    5.35
  -1 -15  17    5.89    5.71
  -1 -15  17    1.41    7.92
  -1 -15  16   18.04    6.67
  -1 -15  15    2.96    7.19
  -1 -15  15    5.05    8.21
  -1 -15  14   44.97    8.04
  -1 -15  14   31.90    8.94
   1  15 -14   37.71    4.52
  -1 -15  13   20.81    8.22
  -1 -15  13   15.90    8.98
   1  15 -13   18.97    4.87
  -1 -15  12   39.58    9.35
   1  15 -12   30.76    5.68
  -1 -15  11   86.59    9.81
  -1 -15  10   40.50    9.03
  -1 -15   9   25.65    8.03
  -1 -15   9   26.14    8.90
  -1 -15   8   -0.47    7.30
  -1 -15   8   15.18   13.57
  -1 -15   8    7.26    8.54
  -1 -15   7   -6.33    6.78
  -1 -15   7    3.52   13.37
  -1 -15   7    8.77    8.30
  -1 -15   6    4.25    8.28
  -1 -15   6  -11.41   13.19
   1  15  -6    5.71   12.07
  -1 -15   5   26.12    8.17
   1  15  -5   -2.63   12.60
  -1 -15   5   26.13   13.21
   1  15  -4    5.88   12.86
  -1 -15   4   27.19   13.17
   1  15  -4   14.56    5.18
  -1 -15   3   14.16   13.05
   1  15  -3   14.75    4.64
   1  15  -2    4.14   12.40
  -1 -15   2   18.25   12.77
   1  15  -2   21.87    4.08
   1  15  -1    5.97   11.72
   1  15   0   -1.60   10.90
   1  15   1   -2.22    9.75
   1  15   2   -5.59    8.53
  -1 -15  -2   -0.65    4.91
  -1 -16  17    7.48    5.06
  -1 -16  17    0.45    6.95
  -1 -16  16   30.47    6.20
  -1 -16  16   26.15    7.14
  -1 -16  15    5.14    6.59
  -1 -16  15    7.14    7.53
  -1 -16  14   29.76    7.39
  -1 -16  14   21.47    8.30
   1  16 -14   26.04    4.23
  -1 -16  13    1.12    8.20
   1  16 -13   -0.14    4.49
  -1 -16  12  165.87   10.96
   1  16 -12  190.06    8.40
  -1 -16  11    0.11    7.89
   1  16 -11   14.45    5.42
  -1 -16  10  231.61   11.22
  -1 -16  10  172.89   10.70
  -1 -16   9   21.72    8.31
  -1 -16   9    6.66    7.15
   1  16  -8   94.02    6.78
  -1 -16   8  113.16    9.04
   1  16  -7   56.73    6.12
  -1 -16   7   53.89    8.45
  -1 -16   6   11.61   12.75
   1  16  -6   51.64    5.68
   1  16  -6   17.36   11.34
  -1 -16   5   10.37   12.16
   1  16  -5   -1.97   11.73
  -1 -16   4  101.36   13.02
   1  16  -4  137.93    6.32
  -1 -16   3   -0.80   11.34
   1  16  -3    6.10    3.88
   1  16  -3    2.27   11.47
   1  16  -2    3.59   11.25
  -1 -16   2   11.71   10.66
   1  16  -1    3.76   10.15
  -1 -16   1    4.53    9.57
   1  16   0    6.94    9.10
  -1 -16   0    3.89    8.37
  -1 -17  16   12.73    5.23
  -1 -17  16   10.63    5.62
  -1 -17  15    0.95    5.77
  -1 -17  15    5.91    6.16
  -1 -17  14   45.66    6.72
  -1 -17  14   36.46    6.92
   1  17 -14   38.66    4.19
  -1 -17  13   14.76    6.99
   1  17 -13   25.13    4.43
  -1 -17  12   58.99    7.61
   1  17 -12   75.95    5.43
  -1 -17  11   12.36    6.67
   1  17 -11    3.99    4.78
  -1 -17  10   54.98    7.79
  -1 -17  10   33.82    6.88
   1  17  -9   -0.84    4.97
  -1 -17   9    4.47    7.30
   1  17  -8   26.70    5.12
  -1 -17   8   36.76    7.41
   1  17  -7   24.11    4.84
   1  17  -6   28.65    4.60
  -1 -17   6   12.79   11.33
   1  17  -5    5.58    4.03
  -1 -17   5    8.96   10.64
   1  17  -4    1.97    9.64
   1  17  -4   25.73    3.87
  -1 -17   4   11.35    9.95
  -1 -17   3    0.90    8.92
   1  17  -3    1.65    9.21
   1  17  -2   -0.12    8.37
  -1 -18  15    0.18    4.75
  -1 -18  14   46.94    5.85
   1  18 -13    3.53    3.81
  -1 -18  13   -0.82    5.59
   1  18 -12  134.69    6.00
  -1 -18  12   87.58    7.18
  -1 -18  11    6.10    6.22
  -1 -18  10  119.60    7.86
   1  18  -9    0.65    4.16
   1  18  -8   58.74    4.76
   1  18  -7   -0.66    3.87
   1  18  -6   29.21    3.90
   1  19 -10   11.81    3.50
   1  19  -9   38.58    3.78
  -2  19  -7    1.62    4.32
  -2  19  -7   -0.60    3.65
  -2  19  -8   -1.18    3.10
  -2  19  -9    1.52    3.86
  -2  19  -9   -3.03    4.61
  -2  19 -10   -3.57    3.77
  -2  19 -10    7.13    4.49
  -2  18  -4   48.87    4.33
  -2  18  -4   50.13    4.89
  -2  18  -5    4.50    3.48
  -2  18  -5    3.20    4.86
  -2  18  -5    0.37    4.16
  -2  18  -6   29.68    3.93
  -2  18  -6   17.06    5.45
  -2  18  -6   21.56    4.71
  -2  18  -7    5.72    3.96
  -2  18  -8   17.75    4.13
  -2  18  -8   15.78    5.86
  -2  18  -8   12.00    5.01
  -2  18  -9   15.65    5.86
  -2  18  -9   18.30    5.01
   2 -18  10   50.53    5.70
  -2  18 -10   61.99    4.62
  -2  18 -10   45.27    5.37
  -2  18 -10   54.20    6.14
  -2  18 -11    4.10    5.22
  -2  18 -11   -2.83    3.75
   2 -18  11    4.54    5.26
  -2  18 -11    2.26    4.35
  -2  18 -12   47.15    4.01
  -2  18 -12   42.57    4.50
  -2  18 -12   60.32    5.19
   2 -18  12   55.24    5.72
  -2  17  -2    2.95    4.07
  -2  17  -2    4.27    3.47
  -2  17  -3    5.99    4.95
  -2  17  -3   11.58    4.30
  -2  17  -3   10.45    3.55
  -2  17  -4   36.77    5.13
  -2  17  -4   32.48    5.83
  -2  17  -4   39.35    4.36
  -2  17  -5   21.59    4.52
  -2  17  -5   18.50    6.16
  -2  17  -5   21.76    5.30
  -2  17  -6    0.65    4.56
  -2  17  -7   36.93    5.07
  -2  17  -8    8.92    6.84
  -2  17  -8    6.44    4.85
   2 -17   8   -0.82    5.92
  -2  17  -9    8.97    6.73
   2 -17   9    7.45    6.13
  -2  17 -10   14.36    6.47
  -2  17 -10   15.48    4.71
  -2  17 -10   14.98    5.48
   2 -17  10   16.81    6.39
  -2  17 -11   16.21    6.04
  -2  17 -11   13.29    4.44
  -2  17 -11    6.87    5.04
   2 -17  11   16.33    6.46
  -2  17 -12   19.18    5.47
  -2  17 -12   25.92    4.12
   2 -17  12   25.88    6.42
  -2  17 -12   16.93    4.67
   2 -17  13   10.02    5.57
  -2  17 -13   15.14    3.57
   2 -17  13   17.04    6.06
   2 -17  14    7.11    5.36
   2 -17  14   17.10    5.65
   2 -17  15    5.24    4.92
  -2  16   2   10.04    4.76
   2 -16  -1   14.02    4.77
  -2  16   1   12.61    5.60
   2 -16   0   16.67    5.66
  -2  16  -1    4.22    4.49
  -2  16  -1    3.87    3.84
   2 -16   1    2.49    6.33
  -2  16  -2   39.28    5.65
  -2  16  -2   42.21    4.21
  -2  16  -2   39.81    4.96
  -2  16  -3    4.13    5.15
  -2  16  -3    2.79    4.36
  -2  16  -3    0.19    5.97
  -2  16  -4   77.71    5.65
  -2  16  -4   73.53    7.39
  -2  16  -5    3.98    5.06
  -2  16  -5    0.48    7.05
  -2  16  -6   71.03    6.21
  -2  16  -7   19.57    7.78
  -2  16  -7   31.76    5.80
   2 -16   7   20.16    6.54
   2 -16   8  109.52    8.22
  -2  16  -8  137.07    9.16
  -2  16  -9   52.24    7.73
   2 -16   9   32.28    7.24
  -2  16 -10  139.60    7.22
  -2  16 -10  125.47    8.72
   2 -16  10  129.19    8.81
   2 -16  11   30.36    7.34
   2 -16  11   11.12    6.65
  -2  16 -11   19.86    5.65
  -2  16 -11   27.84    4.93
  -2  16 -11   29.45    6.60
  -2  16 -12   67.52    6.56
  -2  16 -12   57.98    5.75
   2 -16  12   63.03    7.49
  -2  16 -12   86.78    5.28
   2 -16  12   87.92    7.96
   2 -16  13    7.71    6.70
   2 -16  13   14.87    6.93
  -2  16 -13   14.70    3.87
   2 -16  13   15.60   14.40
   2 -16  14   56.14   13.51
   2 -16  14   60.93    7.25
   2 -16  15    1.99    5.93
   2 -16  15    2.05    5.89
   2 -16  15    2.99   11.70
   2 -16  16   45.60    5.88
   2 -16  16   82.32    5.89
  -2  15   3    4.88    5.26
   2 -15  -3    3.20    4.80
  -2  15   2   -5.06    6.16
   2 -15  -2    3.98    5.73
  -2  15   2   -0.25   10.61
   2 -15  -1   25.22    6.72
  -2  15   1   -0.64   12.45
  -2  15   0   -0.88    4.03
   2 -15   0    7.20    7.20
  -2  15   0    4.79    4.68
  -2  15  -1   16.12    4.92
  -2  15  -1   17.71    5.63
  -2  15  -1   25.44    4.16
  -2  15  -2    7.67    6.20
  -2  15  -2    5.22   15.21
  -2  15  -2   10.90    4.53
  -2  15  -3    7.32    5.02
  -2  15  -3   -2.85    6.91
  -2  15  -4    0.03    7.29
  -2  15  -4    2.16    5.42
  -2  15  -5    0.35    5.73
   2 -15   6   16.20    6.65
  -2  15  -6   18.73    6.02
  -2  15  -7   72.53    8.83
   2 -15   7   60.63    7.65
  -2  15  -8   14.54    8.08
   2 -15   8   12.09    7.17
  -2  15  -9   -0.45    5.76
  -2  15  -9   -5.97    7.61
   2 -15   9   12.14    7.57
  -2  15 -10   11.66    5.45
  -2  15 -10   11.42    7.20
   2 -15  10    2.69    7.91
  -2  15 -11    4.41    4.91
   2 -15  11   -3.69    7.88
  -2  15 -11    0.37    6.53
  -2  15 -12   -0.74    4.46
   2 -15  12   -0.54    7.74
  -2  15 -12    9.95    5.89
  -2  15 -12    1.42    4.94
  -2  15 -13    9.24    3.92
   2 -15  13   16.71    7.51
   2 -15  14    0.65   15.27
   2 -15  14   34.09    7.38
   2 -15  15   16.21    6.54
   2 -15  15   27.61   13.81
   2 -15  16   34.53   12.46
   2 -15  16   54.46    6.25
   2 -15  17   -2.75    4.91
   2 -15  17    0.58    4.74
  -2  14   5    8.58    4.81
  -2  14   4   17.88    6.02
   2 -14  -4   28.73    5.60
  -2  14   3    9.69    6.80
   2 -14  -3   11.44    6.45
  -2  14   3    5.29   11.55
   2 -14  -2   69.59    7.86
  -2  14   2    6.67   13.38
   2 -14  -1   10.82    7.94
  -2  14   1    8.10   14.37
  -2  14   0   55.91    5.37
  -2  14   0   52.93    5.97
  -2  14  -1    1.38    4.49
  -2  14  -1    5.67    6.13
  -2  14  -2   26.15    6.99
  -2  14  -2   11.77   16.50
  -2  14  -2   20.91    5.23
  -2  14  -3   48.39    7.80
  -2  14  -3   55.74    6.03
  -2  14  -4  266.08   11.05
   2 -14   5   19.13    6.76
  -2  14  -5   47.94    6.56
  -2  14  -6  367.62   13.21
   2 -14   6  290.53   13.19
   2 -14   7   22.28    7.16
   2 -14   8  311.14   13.35
   2 -14   9  155.33   10.18
  -2  14  -9  161.63   10.10
   2 -14  10  242.31   11.67
  -2  14 -10  262.39   10.04
  -2  14 -10  239.09   11.07
   2 -14  11  169.90   10.31
  -2  14 -11  190.03    8.06
  -2  14 -11  172.96    9.18
   2 -14  12  122.03    9.68
  -2  14 -12  134.88    6.52
   2 -14  12  158.72    9.51
  -2  14 -12   98.50    6.89
  -2  14 -12  124.64    7.54
   2 -14  13   36.66    7.98
   2 -14  13   36.33    8.41
  -2  14 -13   39.27    4.12
   2 -14  14  117.19    9.50
   2 -14  14   93.52   17.76
   2 -14  15    0.42    7.30
   2 -14  15   -2.07    6.93
   2 -14  15    9.42   15.40
   2 -14  16   98.22    7.19
   2 -14  16   38.99   14.13
   2 -14  17    1.30    5.21
   2 -14  17    1.24   11.47
  -2  13   6   13.52    9.19
   2 -13  -6   -2.02    4.78
  -2  13   6    1.67    5.16
  -2  13   5   -8.55   11.31
  -2  13   5    5.74    9.97
   2 -13  -5    2.78    5.86
  -2  13   5   -0.14    6.25
  -2  13   4   20.04   13.02
  -2  13   4    8.83   12.09
   2 -13  -4   32.17    7.13
  -2  13   4   22.71    7.39
  -2  13   3    0.16   13.51
  -2  13   3   10.68   14.39
   2 -13  -3   18.72    7.76
  -2  13   2    7.90   14.50
   2 -13  -2   10.16    8.40
  -2  13   2    9.13   15.15
  -2  13   1    8.11    4.64
  -2  13   1    5.20    5.33
  -2  13   1   -1.27   15.13
  -2  13   1   11.62   15.67
  -2  13   0   39.27    4.67
  -2  13   0   28.38    6.21
  -2  13   0   39.32   15.92
  -2  13  -1   52.33    5.47
  -2  13  -1   52.51    7.06
  -2  13  -2   85.92    6.46
  -2  13  -3   52.14    6.34
  -2  13  -3   13.82   16.34
   2 -13   4   38.47    6.72
  -2  13  -4   56.53    6.67
  -2  13  -4   36.40   16.22
  -2  13  -5    1.09    6.37
   2 -13   5    6.69    6.67
   2 -13   6  144.87    8.84
  -2  13  -6  133.60    8.34
   2 -13   7   18.61    7.39
   2 -13   8   25.00    7.20
  -2  13  -8   42.55    6.48
   2 -13   8   40.92    7.70
   2 -13   9   -2.54    7.55
   2 -13   9    5.20    7.53
  -2  13  -9    6.56    5.85
  -2  13 -10    0.30    6.81
  -2  13 -10    6.16    5.39
   2 -13  10   -2.77    7.79
   2 -13  10    0.18    7.85
   2 -13  11   25.86    8.36
  -2  13 -11    6.49    4.81
   2 -13  11   20.67    8.07
  -2  13 -11    5.55    6.23
  -2  13 -12    5.28    4.69
  -2  13 -12   10.21    4.30
   2 -13  12   10.01    8.11
  -2  13 -12    1.90    5.53
   2 -13  12    5.00    8.46
   2 -13  13   26.38    8.28
   2 -13  13   23.14    8.65
   2 -13  14   35.26    8.09
   2 -13  14   14.23   17.58
   2 -13  14   28.54    8.51
   2 -13  15   16.50   16.37
   2 -13  15   12.01    7.86
   2 -13  15   10.81    7.36
   2 -13  16   -0.03    6.97
   2 -13  16   15.60   14.84
   2 -13  16    8.50    6.50
   2 -13  17    9.23   12.76
  -2  12   7    9.56    9.75
  -2  12   7   -3.29    5.52
  -2  12   6   23.80    6.80
  -2  12   6    5.33    9.88
  -2  12   6   23.10   11.88
   2 -12  -5   36.96    7.62
  -2  12   5   40.35    7.74
  -2  12   5   31.32   11.91
  -2  12   5   53.69   13.82
   2 -12  -4  426.61   15.38
  -2  12   4  362.45   20.03
   2 -12  -3   24.75    8.99
  -2  12   3    2.65   14.26
  -2  12   3   14.80   15.40
  -2  12   2  219.38    8.84
  -2  12   2  218.69    9.16
  -2  12   2  225.71   18.11
  -2  12   1   -0.08    4.20
  -2  12   1    6.99   15.20
  -2  12   1    7.40   15.89
  -2  12   1    0.84    5.77
  -2  12   0  117.48    6.52
  -2  12   0  126.04   17.03
  -2  12   0  115.79    7.86
  -2  12  -1  100.24   16.65
  -2  12  -1   90.23    6.38
  -2  12  -2  120.77    7.38
  -2  12  -3   56.40   16.05
  -2  12  -3   81.96    6.75
   2 -12   3   63.50    6.76
  -2  12  -4  320.45   19.13
  -2  12  -4  324.56   12.27
   2 -12   4  292.06   12.29
  -2  12  -5    1.90    6.09
   2 -12   5    2.23    6.57
   2 -12   6  221.34   10.41
   2 -12   7   -4.61    6.66
   2 -12   7    6.55    6.87
  -2  12  -8  180.78    8.41
   2 -12   8  153.26    9.26
   2 -12   9  373.47   13.74
   2 -12   9  330.86   13.77
   2 -12  10   17.12    8.22
   2 -12  10   22.26    8.09
  -2  12 -10   28.20    6.81
  -2  12 -11   63.18    5.35
  -2  12 -11   70.19    6.63
   2 -12  11   88.33    9.02
   2 -12  11   90.75    8.82
  -2  12 -12   43.56    4.53
   2 -12  12   60.60    8.53
   2 -12  12   63.79    8.92
   2 -12  13    6.04    8.23
   2 -12  13    5.50    8.61
   2 -12  14   38.43    8.17
   2 -12  14   30.87   18.30
   2 -12  14   26.67    8.71
   2 -12  15   -5.54    7.56
   2 -12  15  -19.22   17.36
   2 -12  15    3.80    7.92
   2 -12  16   42.41   15.91
   2 -12  17   22.99   13.73
   2 -12  18   15.71   11.28
  -2  11   9    8.80    7.77
  -2  11   8    4.41   10.05
  -2  11   7    1.38   12.17
  -2  11   7   -2.76    9.52
  -2  11   7   -1.58    6.89
  -2  11   6   28.44   14.16
  -2  11   6   18.41   11.35
  -2  11   6   29.89    7.91
  -2  11   5    9.98   15.21
  -2  11   5    3.20   12.48
  -2  11   5    6.18    8.45
  -2  11   4   54.80   13.82
  -2  11   4   94.59   16.30
  -2  11   3   93.18   16.68
  -2  11   3   73.28   14.31
  -2  11   2  208.00    9.58
  -2  11   2  221.81    9.95
  -2  11   1   84.17   16.38
  -2  11   1   67.95   15.18
  -2  11   1   71.02    5.33
  -2  11   1   67.32    6.69
  -2  11   0   72.06   15.83
  -2  11   0   63.65    5.66
  -2  11  -1   53.43   15.03
  -2  11  -1   47.26    5.82
  -2  11  -2  156.14   15.73
  -2  11  -2  158.89    8.01
   2 -11   3    3.58    5.68
  -2  11  -3   -2.63    5.68
  -2  11  -3   -2.26   14.16
  -2  11  -4   96.22    6.83
   2 -11   4  108.59    7.14
  -2  11  -4  119.53   14.47
  -2  11  -5   32.43    5.91
   2 -11   5   43.00    6.44
   2 -11   6   28.66    6.18
   2 -11   6   31.70    6.32
  -2  11  -7    3.02    5.68
   2 -11   7    5.88    6.51
   2 -11   7    3.40    6.30
  -2  11  -8   81.32    6.56
   2 -11   8   92.67    7.87
   2 -11   8   73.73    7.74
   2 -11   9  186.34    9.59
   2 -11   9  210.45    9.31
  -2  11 -10   44.97    6.15
   2 -11  10   67.05    8.50
  -2  11 -10   18.89    5.10
  -2  11 -10   35.16    6.38
   2 -11  10   60.92    7.91
  -2  11 -11   44.26    4.71
  -2  11 -11   52.82    6.45
  -2  11 -11   42.51    5.87
   2 -11  11   61.34    8.89
   2 -11  11   61.07    8.34
   2 -11  12   -4.49    8.60
  -2  11 -12    3.68    5.83
   2 -11  12    4.17    8.10
   2 -11  13   -1.44    8.71
  -2  11 -13   -0.84    5.67
   2 -11  13   -4.27    8.22
   2 -11  14   24.13    8.47
   2 -11  14   21.59    8.11
  -2  11 -14   14.18    5.60
   2 -11  14    7.79   18.51
  -2  11 -15    0.87    4.97
   2 -11  15   23.38   17.62
   2 -11  16   -0.11   16.34
   2 -11  17   11.58   14.25
   2 -11  17   33.34    6.57
   2 -11  18    8.57   11.66
   2 -11  18   -0.68    4.72
   2 -10 -10   12.71    4.44
  -2  10  10   35.23    8.12
  -2  10   9   17.02   10.46
   2 -10  -9    7.29    5.58
  -2  10   8   22.41   12.62
  -2  10   8    9.52    9.10
  -2  10   8   35.38    7.31
  -2  10   7    9.47   10.70
  -2  10   7   10.11    8.04
  -2  10   6  272.82   18.07
  -2  10   6  234.28   12.18
  -2  10   5   38.43   13.20
  -2  10   5   92.24   16.57
  -2  10   4  241.39   17.89
  -2  10   4  375.51   20.22
  -2  10   3  473.28   20.15
  -2  10   3  589.01   21.81
  -2  10   2   40.40    4.53
  -2  10   2   30.80    5.92
  -2  10   2   25.07   15.71
  -2  10   1   12.79    4.69
  -2  10   1   18.46    6.03
  -2  10   1   11.32   13.28
  -2  10   1   38.33   14.89
  -2  10   0  374.17   19.61
  -2  10   0  391.53   13.89
  -2  10  -1   57.94   13.68
  -2  10  -1   52.29    5.63
  -2  10  -2  589.25   25.12
  -2  10  -2  653.18   21.56
  -2  10  -3   61.22    5.72
  -2  10  -3   78.76   12.97
   2 -10   3   62.98    5.87
  -2  10  -4  197.26    8.93
   2 -10   4  222.77    9.06
  -2  10  -4  223.93   14.86
   2 -10   5   24.03    5.40
   2 -10   5   24.86    5.61
   2 -10   6  136.11    7.70
   2 -10   6  151.71    7.87
  -2  10  -7   17.59    5.29
   2 -10   7   15.20    6.16
   2 -10   7   10.02    6.37
  -2  10  -8  470.68   15.74
  -2  10  -8  456.41   15.99
   2 -10   8  439.56   16.24
   2 -10   9  140.27    9.39
  -2  10  -9  145.81    8.07
  -2  10  -9  144.75    7.15
   2 -10   9  154.90    8.90
  -2  10  -9  150.13    8.02
   2 -10  10  185.30   10.74
  -2  10 -10  177.22    8.75
  -2  10 -10  190.29    9.15
   2 -10  10  191.56   10.04
  -2  10 -10  204.78    8.08
   2 -10  11    5.73    8.67
  -2  10 -11    5.84    5.89
   2 -10  11    7.23    7.62
  -2  10 -11    2.58    3.90
   2 -10  12    4.58    7.84
   2 -10  12   10.74    8.68
  -2  10 -12    4.02    5.93
   2 -10  13   16.24    7.87
  -2  10 -13    4.82    5.86
   2 -10  13    8.70   18.86
   2 -10  14   33.98    8.04
  -2  10 -14   22.85    5.95
  -2  10 -15   18.36    5.45
   2 -10  16   67.49    7.90
  -2  10 -16   52.58    5.44
   2 -10  17    7.51    6.15
   2 -10  18   42.62   12.13
   2 -10  18   39.47    5.14
  -2   9  11   -0.36    7.88
   2  -9 -11   -1.42    4.22
  -2   9  10   34.90   10.56
   2  -9 -10   35.84    5.87
  -2   9   9    6.88   12.62
   2  -9  -9    2.51    6.84
  -2   9   8    4.90    9.77
  -2   9   8   11.96    8.17
   2  -9  -8   12.70    8.05
  -2   9   7   14.00   11.26
  -2   9   7   24.77    8.82
   2  -9  -7   40.07    9.08
  -2   9   6    2.74    9.09
  -2   9   6   -3.75   12.21
  -2   9   5   36.48   13.19
  -2   9   4  237.02   16.35
  -2   9   3  398.10   19.70
  -2   9   3  406.41   14.31
  -2   9   3  399.02   14.13
  -2   9   2  147.84    7.64
  -2   9   2  142.27    6.61
  -2   9   2  141.97   14.33
  -2   9   2  176.15   15.73
  -2   9   1  162.77   14.52
  -2   9   1  176.65   15.59
  -2   9   0   55.32    5.49
  -2   9   0   60.65   12.05
  -2   9   0   82.81   13.14
  -2   9  -1  340.82   12.03
  -2   9  -1  276.08   16.51
  -2   9  -2   82.61    5.66
  -2   9  -3   31.05   11.16
  -2   9  -3   39.67    4.88
   2  -9   4   13.78    4.87
  -2   9  -4   24.62   10.70
   2  -9   5   74.38    5.93
   2  -9   5   71.14    5.78
   2  -9   6   -1.31    5.70
  -2   9  -6    0.62    4.52
  -2   9  -6    0.42    4.60
   2  -9   6    2.97    5.19
   2  -9   7  231.51   10.47
  -2   9  -7  222.83    9.26
   2  -9   7  205.19    9.46
  -2   9  -7  232.97    9.01
  -2   9  -8   36.11    5.51
  -2   9  -8   42.05    4.98
  -2   9  -9  128.00    6.25
  -2   9  -9  140.55    7.40
  -2   9 -10   19.51    5.87
  -2   9 -10   25.99    4.07
   2  -9  10   17.62    8.55
   2  -9  11   15.51    8.96
  -2   9 -11    6.49    6.06
  -2   9 -12   12.37    6.08
  -2   9 -13   27.60    6.23
  -2   9 -14    4.48    5.92
   2  -9  15   -3.21    7.78
  -2   9 -15   -2.91    5.55
   2  -9  16   -2.20    7.07
  -2   9 -16    7.70    4.96
   2  -9  17   11.79    6.05
  -2   9 -17   14.74    4.14
   2  -9  17   13.83    5.85
   2  -9  18   -2.58    4.60
  -2   8  12   23.97    7.71
   2  -8 -11    7.92    5.59
  -2   8  11    7.55   10.30
   2  -8 -10   27.55    6.97
  -2   8   9  -10.71    7.99
   2  -8  -9   -2.89    7.88
  -2   8   8   44.58    9.17
  -2   8   8   37.57   10.86
   2  -8  -7    8.95    9.45
  -2   8   7   11.75    9.03
  -2   8   7   10.49   11.58
   2  -8  -6  250.98   12.33
  -2   8   6  196.03   11.68
  -2   8   5   98.73   13.55
  -2   8   4  145.62   14.00
  -2   8   3   21.45    5.07
  -2   8   3   19.71   12.19
  -2   8   2  418.75   14.51
  -2   8   2  413.22   19.02
  -2   8   2  443.06   15.02
  -2   8   1   25.16   10.93
  -2   8   1   20.61   14.40
  -2   8   1   40.42    4.58
  -2   8   0 1020.99   39.89
  -2   8   0 1008.23   45.56
  -2   8  -1   46.39    4.90
  -2   8  -1   58.62    9.58
  -2   8  -1   41.45    9.31
   2  -8   2 1131.49   36.52
  -2   8  -2 1137.94   30.04
   2  -8   3    9.45    4.29
   2  -8   3    4.99   11.77
  -2   8  -3    8.23    4.23
   2  -8   4  266.87    9.81
  -2   8  -4  278.26   12.86
   2  -8   4  299.04   19.14
   2  -8   5  169.92    7.56
  -2   8  -5  181.33   12.08
  -2   8  -5  169.00    7.38
  -2   8  -5  181.60    7.53
   2  -8   5  203.94   17.19
  -2   8  -6 1040.20   33.46
  -2   8  -6 1027.67   33.66
  -2   8  -7  111.25    5.66
  -2   8  -7   86.13    5.94
  -2   8  -8 1593.49   52.29
  -2   8  -8 1657.02   52.09
  -2   8  -8 1634.52   52.54
  -2   8  -9   50.94    5.20
  -2   8  -9   55.97    5.84
  -2   8  -9   58.48    4.36
  -2   8 -10  327.03   12.71
  -2   8 -11   12.11    6.09
  -2   8 -12   20.31    6.26
  -2   8 -13   28.15    6.31
   2  -8  14  165.71   10.19
  -2   8 -14  144.97    8.48
   2  -8  15   24.85    7.50
  -2   8 -15   25.15    5.79
   2  -8  16   76.52    7.46
  -2   8 -16   66.26    5.94
   2  -8  17    8.67    5.56
   2  -8  17   -0.61    5.54
  -2   8 -17    3.53    4.13
   2  -8  18   19.32    4.50
   2  -7 -12    3.90    5.42
   2  -7 -11   -1.34    6.61
   2  -7 -10   25.91    7.95
   2  -7  -9   22.78    8.71
  -2   7   9    5.57    9.54
  -2   7   9    6.76    8.73
   2  -7  -8   14.24    9.21
  -2   7   8   38.45   20.78
  -2   7   8    3.37   10.88
  -2   7   8   10.60    9.09
   2  -7  -7   55.30    9.86
  -2   7   7   22.69   21.08
  -2   7   7   -1.06   11.80
  -2   7   7   32.50    9.31
  -2   7   6    1.47   12.13
   2  -7  -6    1.39    9.63
  -2   7   5   23.22   12.15
  -2   7   5   32.16   19.84
  -2   7   4   46.77   11.56
  -2   7   3   20.37    4.71
  -2   7   3    4.41   10.69
  -2   7   2  107.16   15.00
  -2   7   2  122.45   15.18
  -2   7   2  111.07    6.25
  -2   7   2   78.45   11.03
  -2   7   2  116.01    5.42
  -2   7   1  403.77   22.04
   2  -7  -1  406.36   22.28
  -2   7   1  363.75   16.53
  -2   7   1  406.94   13.46
  -2   7   0  854.75   29.62
  -2   7   0  883.81   27.80
  -2   7   0  899.14   34.70
  -2   7  -1   28.10    8.34
  -2   7  -1   16.79    4.28
   2  -7   1   27.68   10.70
  -2   7  -2   27.02    4.23
   2  -7   2   13.12   11.21
   2  -7   3  232.78   16.54
   2  -7   4   34.09    4.22
   2  -7   4   44.47   12.58
  -2   7  -4   40.22    4.27
  -2   7  -5  334.53   15.15
  -2   7  -5  304.58   11.22
  -2   7  -5  323.61   11.38
  -2   7  -6   36.01    4.34
  -2   7  -6   34.23    4.61
   2  -7   6   41.90   13.89
  -2   7  -7  572.63   19.14
  -2   7  -7  553.18   18.83
  -2   7  -7  600.01   19.32
  -2   7  -8   65.18    5.08
  -2   7  -8   80.01    5.68
  -2   7  -8   73.94    4.44
  -2   7  -9  172.47    8.22
  -2   7 -10   26.93    5.97
  -2   7 -11   30.43    6.19
  -2   7 -12    5.41    6.19
   2  -7  12    8.29   18.90
   2  -7  13   25.29   19.17
  -2   7 -13   19.28    6.43
   2  -7  13   22.77    8.69
  -2   7 -14   -2.16    6.13
   2  -7  14  -12.01    7.96
   2  -7  14  -16.01   18.96
  -2   7 -15   22.71    5.91
   2  -7  15   14.84    7.25
   2  -7  15   26.74   18.20
  -2   7 -16   -2.63    5.07
   2  -7  16   -5.18    6.22
   2  -7  16    4.57   16.77
   2  -7  17    4.97    4.98
  -2   7 -17    5.95    4.17
   2  -7  17    7.09    5.25
   2  -7  17   13.33   14.18
   2  -7  18   -1.50    4.04
   2  -7  18   -7.44   11.17
   2  -6 -13    2.92    5.08
   2  -6 -12    9.18    6.55
   2  -6 -11    0.30    7.56
  -2   6  10   92.40   20.75
   2  -6 -10  124.50    9.87
  -2   6   9    1.04    9.21
   2  -6  -9   12.98    9.03
  -2   6   9   16.56   21.00
  -2   6   9   -1.80    9.79
  -2   6   8   67.99    9.84
   2  -6  -8   98.02   10.07
  -2   6   8   53.85   21.86
   2  -6  -7   99.68   13.40
  -2   6   7   92.06   23.26
  -2   6   6  103.14   13.13
  -2   6   6  233.23   21.23
  -2   6   5  146.69   12.53
  -2   6   5  169.97   19.48
  -2   6   4  467.64   26.96
  -2   6   4  488.71   20.36
  -2   6   3    7.01   12.75
  -2   6   3    0.58    4.38
   2  -6  -3    9.50   12.58
  -2   6   3   16.91    9.83
  -2   6   3    0.78   13.19
  -2   6   3   35.65   15.38
   2  -6  -2  810.87   32.46
  -2   6   2  782.28   24.65
  -2   6   2  772.42   32.06
  -2   6   2  714.19   24.35
  -2   6   2  773.06   26.50
  -2   6   1    6.05   11.62
  -2   6   1   -0.12   10.78
  -2   6   1    3.42    3.86
  -2   6   1    8.83    8.70
  -2   6   0 1995.70   60.15
  -2   6   0 1762.61   58.48
  -2   6   0 1614.28   54.93
  -2   6   0 1975.30   56.01
   2  -6   1    8.01    9.96
  -2   6  -1    8.56    6.86
  -2   6  -1    7.32    3.93
   2  -6   2 2090.03   58.87
  -2   6  -2 1639.24   53.33
  -2   6  -3   11.51    3.71
   2  -6   3   23.52   11.17
  -2   6  -4  955.37   30.02
  -2   6  -4  890.85   29.90
  -2   6  -5  104.03    5.52
  -2   6  -5  110.03    5.37
  -2   6  -6 1594.39   50.53
  -2   6  -6 1549.77   50.68
  -2   6  -6 1581.07   50.38
  -2   6  -7  250.22    9.58
   2  -6   7  283.46   20.85
  -2   6  -7  269.22    9.90
  -2   6  -9   18.14    6.45
  -2   6 -10  165.88    9.29
   2  -6  11   -0.12   17.80
  -2   6 -11    2.88    7.57
   2  -6  12  278.33   21.85
  -2   6 -12  280.55   12.76
   2  -6  13   54.78   19.38
  -2   6 -13   45.82    8.35
   2  -6  14  190.15   20.87
   2  -6  14  200.47   10.57
  -2   6 -15   40.73    6.21
   2  -6  15   61.89   18.25
   2  -6  15   47.42    6.98
  -2   6 -16   28.22    5.31
   2  -6  16   14.52   16.04
   2  -6  16   31.17    5.93
  -2   6 -17   10.96    4.08
   2  -6  17    1.52   13.62
   2  -6  18   12.70   10.33
   2  -5 -14   78.77    5.86
   2  -5 -13   -6.11    6.12
   2  -5 -12   24.36    7.42
  -2   5  12   14.97   17.83
  -2   5  11   24.72   19.93
   2  -5 -11   10.57    8.38
  -2   5  10  -11.80   20.86
   2  -5 -10    0.72    8.95
   2  -5  -9   22.95    9.31
  -2   5   9   13.52    9.66
  -2   5   9   11.87   21.23
   2  -5  -8    3.22    9.45
  -2   5   8    1.55   10.69
  -2   5   8    3.08    9.46
  -2   5   8    0.50   21.14
  -2   5   7    7.51    8.75
  -2   5   7   -3.91   10.91
  -2   5   6  134.70   11.77
  -2   5   6  164.96   19.39
  -2   5   5   45.82   10.22
  -2   5   5   75.30   16.78
  -2   5   5   55.18   15.00
  -2   5   4  475.07   19.05
   2  -5  -4  440.95   24.69
  -2   5   4  500.86   25.28
  -2   5   4  468.47   26.59
  -2   5   3   43.65   14.68
  -2   5   3   66.07   13.11
   2  -5  -3   79.66   13.27
  -2   5   3   68.85   14.72
  -2   5   3   57.06    9.21
   2  -5  -2  294.90   18.00
  -2   5   2  324.76   17.07
  -2   5   2  314.14   18.57
  -2   5   1   57.73   11.53
  -2   5   1   62.54   10.86
  -2   5   0 1149.32   39.71
   2  -5   1  376.83   17.23
   2  -5   2  988.45   35.70
   2  -5   3  288.82   16.11
   2  -5   4  153.15   14.67
  -2   5  -5  545.93   18.39
   2  -5   5  663.57   26.58
   2  -5   6    5.60   13.60
   2  -5   7   57.62   14.65
  -2   5  -7   59.34    5.89
  -2   5  -8   31.85    6.13
  -2   5  -9   93.98    7.64
   2  -5  10   63.23   16.72
  -2   5 -10   62.14    7.90
  -2   5 -11  280.61   12.63
   2  -5  11  223.45   20.51
   2  -5  12   37.23   18.84
  -2   5 -12   28.72    8.54
   2  -5  13   65.43   19.16
  -2   5 -13   54.83    8.54
   2  -5  14   20.80   18.47
  -2   5 -14    1.90    7.71
   2  -5  14   -5.16    7.14
   2  -5  15  -14.25   17.50
   2  -5  15    5.20    6.02
  -2   5 -16    2.61    4.91
   2  -5  16   26.72   15.54
  -2   5 -17    8.93    3.95
   2  -5  17   -0.55   12.52
   2  -4 -14    2.95    5.64
   2  -4 -13   23.36    7.23
  -2   4  13   33.53   17.07
  -2   4  12  113.82   20.46
   2  -4 -12  154.94    9.92
  -2   4  11   26.96   20.88
   2  -4 -11   37.34    8.80
  -2   4  10  324.63   26.26
   2  -4 -10  410.43   16.57
   2  -4  -9  177.85   11.37
  -2   4   9  174.81   11.88
   2  -4  -8  436.21   17.31
  -2   4   8  424.00   17.55
   2  -4  -7  351.89   13.97
  -2   4   7  380.63   14.07
  -2   4   6  800.49   25.37
  -2   4   6  750.34   34.00
  -2   4   5  635.05   28.77
  -2   4   5  636.41   31.94
   2  -4  -5  567.43   28.12
  -2   4   4 1472.79   51.47
  -2   4   4 1467.80   54.28
   2  -4  -4 1317.20   51.33
  -2   4   3  447.46   20.38
  -2   4   3  420.14   22.90
   2  -4  -3  394.21   20.66
  -2   4   2  990.43   34.89
  -2   4   2 1023.12   37.39
   2  -4  -2  928.80   35.96
  -2   4   1   77.86    9.30
  -2   4   1   74.25   11.30
  -2   4   0  547.60   19.97
   2  -4   0  519.13   20.23
   2  -4   1   16.90    8.40
   2  -4   2  656.63   24.91
   2  -4   3  286.42   15.63
   2  -4   4  634.45   27.07
   2  -4   5    1.29    6.75
   2  -4   5    6.38   12.64
   2  -4   6  682.88   27.57
  -2   4  -6  711.43   23.72
   2  -4   7   79.06   12.54
  -2   4  -7   87.75    6.68
   2  -4   7   97.91   15.43
  -2   4  -8  507.98   18.03
  -2   4  -9   96.11    8.02
  -2   4 -10  245.40   11.55
   2  -4  10  195.69   18.72
  -2   4 -11   79.83    9.03
   2  -4  11   19.78   17.97
  -2   4 -12  330.54   14.29
   2  -4  12  244.99   22.36
   2  -4  13   26.77   18.71
  -2   4 -13   27.04    8.65
  -2   4 -14   98.46    9.04
   2  -4  14   98.14    7.74
   2  -4  14   82.34   18.80
  -2   4 -15   23.88    7.12
   2  -4  15   20.63    5.49
   2  -4  15   23.35   17.12
  -2   4 -16   32.44    5.01
  -2   4 -16   18.10    7.61
   2  -4  16   33.78   14.60
  -2   4 -17   10.69    3.73
   2  -4  17    9.61   11.42
   2  -3 -15   -2.38    4.69
   2  -3 -14   11.93    6.48
   2  -3 -13    4.20    7.70
   2  -3 -12   45.61    8.56
   2  -3 -11    4.56    8.71
   2  -3 -10   10.97    9.18
   2  -3  -9   -0.15    8.82
  -2   3   9    1.00    9.38
   2  -3  -8   93.57    9.29
  -2   3   8  103.37    9.79
   2  -3  -7    4.68    7.88
  -2   3   7    2.78    7.82
  -2   3   6   46.26   13.28
   2  -3  -6   36.04   13.33
  -2   3   6   45.63    7.52
  -2   3   5   80.00   17.32
  -2   3   5   60.69   12.93
   2  -3  -5   59.51   12.78
  -2   3   4  174.69   14.06
  -2   3   4  172.70   18.01
   2  -3  -4  163.85   14.33
  -2   3   3  121.92   11.22
  -2   3   3  120.90   15.09
   2  -3  -3  122.29   12.12
  -2   3   2   26.69   11.76
  -2   3   2   31.64    7.53
   2  -3  -2   35.31    9.73
  -2   3   1    8.26    9.34
   2  -3   0 1423.12   46.43
   2  -3   1  596.56   21.69
   2  -3   3 1207.30   40.28
   2  -3   3 1721.08   46.06
   2  -3   4   61.20    8.31
   2  -3   4   67.55   12.64
   2  -3   5  323.64   16.45
   2  -3   5  377.14   20.08
   2  -3   6  120.88   12.78
   2  -3   6  131.79   15.92
   2  -3   7   47.66   13.11
   2  -3   7   65.51   15.44
  -2   3  -8  213.46   10.12
   2  -3   9  132.20   16.60
  -2   3  -9  154.10    9.39
   2  -3  10  179.21   18.61
  -2   3 -10  212.12   11.14
   2  -3  11   34.86   18.25
  -2   3 -11   72.02    9.19
   2  -3  12  106.29   19.57
  -2   3 -12  137.44   10.40
   2  -3  13   -0.26   18.16
  -2   3 -13   17.59    8.75
  -2   3 -14   41.10    8.21
   2  -3  14   37.70   17.73
   2  -3  14   25.22    6.10
   2  -3  15    0.06   15.78
  -2   3 -15    7.01    6.72
   2  -3  16    2.03   13.25
  -2   3 -16    4.57    7.56
   2  -3  17    3.77   10.10
  -2   3 -17    7.31    3.30
   2  -2 -15    2.90    5.53
   2  -2 -14   55.48    7.50
   2  -2 -13   79.62    8.88
   2  -2 -12  188.26   11.02
   2  -2 -11  238.87   12.36
   2  -2 -10  246.14   12.51
   2  -2  -9   87.41    9.29
  -2   2   9  112.50   10.14
   2  -2  -8  564.81   21.14
  -2   2   8  630.35   21.69
   2  -2  -7  131.56    8.87
  -2   2   7  139.03    9.12
  -2   2   6 2831.15   97.84
  -2   2   6 2896.92   90.13
  -2   2   6 2768.87   88.35
  -2   2   5  113.50   16.92
  -2   2   5  131.56   12.92
  -2   2   5   78.63   14.53
  -2   2   5  100.45    7.45
   2  -2  -5  106.41   12.71
  -2   2   4  830.42   30.15
  -2   2   4  857.98   34.06
   2  -2  -4  777.55   30.30
  -2   2   3  578.69   24.32
  -2   2   3  532.45   20.24
   2  -2  -3  523.33   21.18
  -2   2   2   13.51    3.49
  -2   2   2    9.44   10.71
   2  -2  -2   19.11    7.90
   2  -2   0 1669.68   55.79
   2  -2   0 1955.37   57.13
   2  -2   1  653.49   22.35
   2  -2   1  628.44   24.34
   2  -2   2 2365.14   78.26
   2  -2   3   88.33   12.54
   2  -2   4  625.94   27.08
  -2   2  -5  421.05   14.70
   2  -2   5  325.84   21.43
   2  -2   6 1012.98   40.42
   2  -2   6  947.79   38.19
   2  -2   7   11.63   13.25
   2  -2   8  539.52   23.47
   2  -2   9    6.95   15.49
   2  -2  10  407.36   24.57
  -2   2 -10  524.71   18.96
   2  -2  11   23.74   18.17
  -2   2 -11    7.28    9.17
   2  -2  12   86.61   19.40
  -2   2 -12  167.25   10.89
   2  -2  13   52.07   18.31
  -2   2 -13   63.12    8.93
   2  -2  14   80.88   17.78
  -2   2 -14  142.69    9.52
  -2   2 -15    1.10    6.35
   2  -2  15   -2.39   14.58
  -2   2 -16   36.22    5.30
   2  -2  16   21.30   11.91
  -2   2 -16   29.03    7.39
   2  -1 -15    4.32    5.97
   2  -1 -14   54.94    7.86
   2  -1 -13   42.57    8.33
   2  -1 -12   29.39    8.40
  -2   1  11    1.91   20.69
   2  -1 -11    8.10    8.49
  -2   1  10   17.30   19.64
   2  -1 -10    3.40    8.24
  -2   1   9   76.53   18.86
   2  -1  -9  108.44    8.73
  -2   1   8  101.80    8.84
  -2   1   8   71.79   17.23
   2  -1  -8   86.96    8.12
  -2   1   7   28.77    7.63
  -2   1   7   26.17   15.56
   2  -1  -7   44.68    7.12
  -2   1   6  326.15   13.22
  -2   1   6  303.22   22.45
  -2   1   5   54.72   15.11
   2  -1  -5   45.24   10.24
  -2   1   4  777.86   31.25
   2  -1  -4  734.38   27.08
  -2   1   3  730.99   28.29
   2  -1  -3  699.06   28.11
   2  -1  -3  683.93   24.10
  -2   1   2  538.42   22.28
   2  -1  -2  520.64   21.41
   2  -1  -1   40.45    9.55
   2  -1  -1   27.52    4.01
   2  -1   0  392.49   16.37
   2  -1   0  381.92   15.27
   2  -1   1 1175.18   40.56
   2  -1   2 1055.44   38.09
   2  -1   3 1674.14   58.46
   2  -1   4    0.14   12.62
  -2   1  -5  141.02    7.81
  -2   1  -5  135.88    7.57
   2  -1   5  161.69   16.29
   2  -1   6  151.56   17.21
   2  -1   6  154.87   13.69
  -2   1  -6  134.61    8.12
   2  -1   7   47.42   13.45
   2  -1   7   44.99   15.08
  -2   1  -7   46.85    6.95
   2  -1   8  154.52   16.01
  -2   1  -8  153.93    9.02
   2  -1   9   40.72   16.57
   2  -1  10   30.02   17.44
   2  -1  11   29.78   18.57
   2  -1  12  287.05   21.49
   2  -1  13   16.50   17.15
  -2   1 -13    3.20    8.28
   2  -1  14   17.83   15.92
  -2   1 -14   69.81    7.85
   2  -1  15    7.33   13.08
  -2   1 -15   12.82    5.84
  -2   1 -16    0.74    6.47
   2  -1  16   -6.79   10.04
  -2   0  17   -2.11    5.28
  -2   0  17  -12.05   11.48
  -2   0  16   16.52   14.89
   2   0 -15   -0.17    6.32
  -2   0  15   10.48   17.59
  -2   0  14   61.62   19.55
   2   0 -14   89.08    8.28
  -2   0  13  115.85   20.58
   2   0 -13   84.28    8.81
  -2   0  12  112.94   21.41
   2   0 -12  135.36    9.85
  -2   0  11   15.73   20.13
   2   0 -11    5.98    8.10
  -2   0  10  124.91   19.94
   2   0 -10  155.98    9.54
  -2   0   9    2.15   17.09
   2   0  -9   21.45    7.16
  -2   0   8  229.72   18.11
   2   0  -8  243.47   10.55
  -2   0   7   70.20   17.31
  -2   0   7   82.08    7.94
  -2   0   7  108.73   16.15
  -2   0   6 1252.37   42.33
  -2   0   6 1210.02   49.80
  -2   0   5  657.05   29.47
   2   0  -4   18.50   12.03
  -2   0   4   21.28   12.72
  -2   0   3   89.57   12.74
   2   0  -3   81.45   12.47
  -2   0   3   68.01    6.30
   2   0  -2  118.09   12.10
   2   0  -1 1195.17   37.92
   2   0  -1 1055.30   35.14
   2   0   0   68.81    8.60
   2   0   0   69.30    8.90
   2   0   1 2387.83   78.83
   2   0   2 2452.60   82.70
  -2   0  -2 2505.56   82.96
  -2   0  -3  323.78   19.32
   2   0   3  297.96   18.90
   2   0   4 1831.50   66.49
  -2   0  -4 1939.51   67.34
  -2   0  -5  501.86   17.41
   2   0   5  489.21   25.90
  -2   0  -5  472.73   17.25
   2   0   6 1709.71   66.15
  -2   0  -6 1807.20   57.24
   2   0   6 1799.14   58.75
  -2   0  -6 1742.27   57.27
   2   0   7  482.14   21.90
  -2   0  -7  494.59   17.79
   2   0   8  758.70   30.74
  -2   0  -8  791.99   26.72
   2   0   9  117.81   17.68
  -2   0  -9  125.04    9.10
   2   0  10  112.45   18.50
   2   0  11  159.83   19.41
   2   0  12   50.11   17.51
   2   0  13   15.12   15.98
   2   0  14   57.88   14.40
   2   0  15   -7.76   11.24
  -2  -1  17    2.27   12.88
  -2  -1  17    4.94    6.19
  -2  -1  16    4.78   15.85
   2   1 -15    6.59    6.34
  -2  -1  15   -0.27   17.87
   2   1 -14    5.77    7.25
  -2  -1  14    9.41   19.07
   2   1 -13   -0.71    7.74
  -2  -1  13   -5.07   19.99
  -2  -1  12   75.63   20.76
   2   1 -12   61.21    8.57
  -2  -1  11  -20.19   19.37
   2   1 -11   13.46    7.62
  -2  -1  10    8.89   17.87
   2   1 -10   22.81    7.14
   2   1  -9   98.99    7.41
  -2  -1   9   70.18   16.53
  -2  -1   9  103.66   14.95
  -2  -1   9   90.03   10.66
  -2  -1   8    6.61   14.86
  -2  -1   8   32.64   12.62
  -2  -1   7  237.03   16.06
   2   1  -6   11.17   13.24
  -2  -1   6   13.01   10.16
  -2  -1   5   59.07    9.95
   2   1  -5   61.39   13.10
  -2  -1   5   80.00   14.32
  -2  -1   5   73.22    9.14
   2   1  -4   29.07   12.73
  -2  -1   4   15.48    8.29
  -2  -1   4   17.42    6.41
   2   1  -3   75.25   13.00
  -2  -1   3   65.72    8.65
  -2  -1   2 1832.93   60.36
   2   1  -2 1887.09   62.64
   2   1  -1 2121.49   70.78
  -2  -1   1 2212.18   70.28
   2   1   0 5416.86  178.23
  -2  -1   0 5701.61  178.11
   2   1   1   32.25   12.09
   2   1   1   27.98   12.17
  -2  -1  -1   38.08   12.03
   2   1   2   19.01   12.71
  -2  -1  -2   19.06   12.88
   2   1   3  224.72   17.59
  -2  -1  -3  236.34   18.50
   2   1   4  377.67   22.00
  -2  -1  -4  383.72   23.11
  -2  -1  -4  328.93   13.40
  -2  -1  -5   20.84    6.77
  -2  -1  -5   15.19    7.45
   2   1   5   26.58   14.95
  -2  -1  -5   33.21   16.63
  -2  -1  -6  210.48   10.37
   2   1   6  209.85   15.59
  -2  -1  -6  192.83   10.29
  -2  -1  -7   13.54    8.03
   2   1   7    5.31   14.55
  -2  -1  -7    7.02    7.70
  -2  -1  -8    1.09    8.88
  -2  -1  -8    2.93    7.74
   2   1   8   -4.45   16.09
  -2  -1  -9   -5.08    7.83
   2   1   9   14.14   17.10
   2   1  10   10.56   17.50
   2   1  11   38.02   17.39
   2   1  12   62.25   16.49
   2   1  13  -15.82   14.79
   2   1  14   -2.83   12.10
  -2  -2  18   36.47    5.57
  -2  -2  18   28.19   10.69
  -2  -2  17    2.01    6.84
  -2  -2  17   -8.11   13.98
  -2  -2  16   37.22   16.86
  -2  -2  15   -8.08   18.31
   2   2 -14  113.03    8.26
  -2  -2  14  106.29   20.06
   2   2 -13  128.70    9.15
  -2  -2  13  210.73   21.22
  -2  -2  12   -0.33   19.40
   2   2 -12   29.15    7.56
  -2  -2  11   -2.96   11.05
  -2  -2  11    7.78   18.09
   2   2 -11   -0.81    7.09
  -2  -2  10  150.91   11.61
  -2  -2  10   63.18   17.83
  -2  -2   9   42.51   12.76
  -2  -2   9   41.29    9.43
  -2  -2   9   40.54   15.62
  -2  -2   8  524.81   23.95
  -2  -2   8  621.04   26.20
  -2  -2   7  177.52   13.78
  -2  -2   7  170.48   14.59
   2   2  -7  136.97   16.36
  -2  -2   6 1451.28   47.58
  -2  -2   6 1395.57   48.52
  -2  -2   5   -1.58    8.00
   2   2  -5    4.51   12.52
  -2  -2   5    0.86    9.83
  -2  -2   4  474.92   18.19
   2   2  -4  507.78   23.36
  -2  -2   4  511.21   20.32
   2   2  -3  279.57   17.54
  -2  -2   3  307.80   15.15
  -2  -2   2  862.65   29.90
  -2  -2   2  906.48   30.96
   2   2  -2  797.23   30.50
  -2  -2   1 9999.00  311.89
   2   2  -1 9588.86  312.17
   2   2   0   39.02   12.80
  -2  -2   0   51.32   12.25
  -2  -2  -1  555.62   24.85
   2   2   1  523.67   24.38
  -2  -2  -2 1604.71   57.22
   2   2   2 1568.70   56.80
  -2  -2  -3  138.18   16.85
   2   2   3  123.51   16.45
  -2  -2  -4 1391.46   48.83
   2   2   4 1272.01   47.51
  -2  -2  -5  171.12    9.44
  -2  -2  -5  184.18    9.98
  -2  -2  -6  669.86   23.24
  -2  -2  -6  699.05   23.34
  -2  -2  -7  457.18   17.34
  -2  -2  -7  453.58   17.10
  -2  -2  -8  188.90   11.36
  -2  -2  -8  176.19   10.41
  -2  -2  -9   15.23    9.60
  -2  -2  -9   13.88    7.95
   2   2   9   12.82   17.00
   2   2  10   23.79   16.90
  -2  -2 -10  107.85   10.19
   2   2  11   -6.28   15.86
   2   2  12   71.55   15.39
   2   2  13    7.59   12.76
   2   2  14   12.60   10.15
   2   2  14   23.83    7.72
  -2  -3  18    3.98   11.54
  -2  -3  18   10.19    5.84
  -2  -3  17   16.10   14.90
  -2  -3  17   41.65    7.72
  -2  -3  16    8.53   17.01
  -2  -3  16    2.26    8.72
  -2  -3  15   35.09   18.47
  -2  -3  14  118.15   20.09
  -2  -3  13  134.34   20.52
  -2  -3  12  152.78   13.26
  -2  -3  12   52.04   19.57
  -2  -3  11   43.28   11.03
  -2  -3  11   11.52   17.43
  -2  -3  10   27.77    9.89
  -2  -3  10    7.02   16.00
  -2  -3   9  162.17   15.96
  -2  -3   9  189.66   15.92
  -2  -3   9  159.02   16.86
  -2  -3   8    3.86   11.51
   2   3  -8   -1.83   14.00
  -2  -3   8   16.83   12.86
  -2  -3   7  334.14   17.15
  -2  -3   7  325.45   19.17
   2   3  -7  280.83   19.53
  -2  -3   6  656.00   24.60
   2   3  -6  569.21   28.10
  -2  -3   6  610.59   26.26
  -2  -3   5  168.53   13.09
   2   3  -5  154.68   15.27
   2   3  -4  550.91   25.63
  -2  -3   4  631.28   24.63
  -2  -3   3  158.72   13.04
   2   3  -3  133.01   13.99
   2   3  -3  112.12   11.98
  -2  -3   2  294.50   15.50
   2   3  -2  271.65   15.89
  -2  -3   2  317.00   16.48
  -2  -3   1  302.20   17.28
   2   3  -1  307.61   18.40
   2   3   0   33.06   13.61
  -2  -3   0   46.88   12.94
   2   3   1    0.46   13.52
  -2  -3  -1   -2.53   13.77
  -2  -3  -2  392.82   22.47
   2   3   2  338.88   21.94
  -2  -3  -3  145.06   17.98
   2   3   3  121.23   17.32
  -2  -3  -4   62.90    7.03
   2   3   5   22.88   13.34
  -2  -3  -5   21.20    7.31
  -2  -3  -6    1.36    8.11
   2   3   6    9.16   14.50
  -2  -3  -6    6.36    8.41
  -2  -3  -7    1.49    8.74
   2   3   7    0.62   15.29
  -2  -3  -7    8.10    8.64
  -2  -3  -8   -1.44    9.29
   2   3   8    3.45   16.07
  -2  -3  -8   -2.02    8.27
  -2  -3  -9    4.23    9.39
   2   3   9    6.47   16.25
  -2  -3  -9    5.86    7.64
  -2  -3 -10   30.60    9.00
   2   3  10    2.26   15.63
  -2  -3 -11    2.84    8.02
   2   3  11   -0.36   14.55
  -2  -3 -12    2.44    6.75
   2   3  12   -5.52   13.11
  -2  -3 -13   24.06    5.61
   2   3  13    8.26    8.77
  -2  -3 -14    2.92    3.88
  -2  -4  18   38.57   12.42
  -2  -4  18   30.24    6.64
  -2  -4  17   16.75   15.19
  -2  -4  17   18.15    7.83
  -2  -4  16   79.77   18.08
  -2  -4  16  168.61   10.87
  -2  -4  15   41.57   18.45
  -2  -4  14  126.12   20.12
  -2  -4  13  128.51   13.19
  -2  -4  13   55.84   19.52
  -2  -4  12  234.17   13.96
  -2  -4  12   76.62   19.79
  -2  -4  11   59.29   11.08
  -2  -4  11   24.82   16.78
  -2  -4  10  463.88   18.04
  -2  -4  10  433.39   24.24
  -2  -4   9  584.09   24.92
  -2  -4   9  669.36   28.38
  -2  -4   9  594.06   30.43
  -2  -4   8 2334.29   77.84
  -2  -4   8 2195.06   79.78
  -2  -4   7  111.23   12.25
  -2  -4   7  117.04    7.18
  -2  -4   7  101.54   14.10
  -2  -4   6 1413.76   46.43
  -2  -4   6 1583.23   52.06
   2   4  -6 1573.14   53.97
  -2  -4   5    2.91   11.72
   2   4  -5    5.89   12.46
   2   4  -4  843.11   35.22
  -2  -4   4  952.51   34.57
  -2  -4   3   76.31   12.49
   2   4  -3   65.87   12.85
  -2  -4   2  882.88   34.68
   2   4  -2  866.26   35.20
  -2  -4   1  622.83   27.36
   2   4  -1  660.62   28.67
  -2  -4   0 1619.64   58.52
   2   4   0 1652.97   59.36
   2   4   1   90.49   16.35
  -2  -4  -1   70.82   15.28
  -2  -4  -2  192.42   19.25
   2   4   2  212.52   19.90
  -2  -4  -3    1.96    6.29
  -2  -4  -4 1145.82   37.60
  -2  -4  -5   50.26    8.00
  -2  -4  -6  226.14   11.96
  -2  -4  -6  223.47   11.48
  -2  -4  -7   27.19    9.18
   2   4   7   16.54   15.50
  -2  -4  -7   26.77    9.07
  -2  -4  -8   22.42    9.13
   2   4   8    0.72   15.56
  -2  -4  -8   25.53    8.49
  -2  -4  -9    3.35    8.94
  -2  -4  -9    4.10    7.36
   2   4   9   -4.45   15.06
  -2  -4 -10   11.98    8.28
   2   4  10  -12.54   14.55
  -2  -4 -10   12.79   10.86
  -2  -4 -11   17.53    7.32
  -2  -4 -12   42.84    6.17
   2   4  12   21.29   10.08
   2   4  13    4.28    7.00
  -2  -4 -13   -2.40    4.55
  -2  -5  19    3.57    5.17
  -2  -5  18    1.71    6.69
  -2  -5  18   14.79   12.81
  -2  -5  17   29.08    8.30
  -2  -5  17   18.41   15.15
  -2  -5  16    9.93    9.00
  -2  -5  16  -16.05   16.99
  -2  -5  15   48.41    9.90
  -2  -5  15   37.44   17.99
  -2  -5  14  180.85   14.34
  -2  -5  14  196.99   12.04
  -2  -5  13    8.20   12.23
  -2  -5  13    5.82    6.66
  -2  -5  13    1.23   18.28
  -2  -5  12   -3.75   17.16
  -2  -5  12    8.34   11.30
  -2  -5  11   82.74   16.75
  -2  -5  10   60.05    7.85
  -2  -5  10   48.66   13.52
  -2  -5  10   50.22   14.40
  -2  -5   9  278.55   17.91
  -2  -5   9  259.16   20.61
  -2  -5   9  276.83   11.53
  -2  -5   9  261.96   10.07
  -2  -5   8    4.85   13.44
  -2  -5   8   15.67   11.58
  -2  -5   8   32.69    6.44
  -2  -5   7  188.25   16.23
  -2  -5   7  170.08    8.51
  -2  -5   6  413.51   22.10
  -2  -5   6  406.89   14.89
  -2  -5   6  431.61   15.08
  -2  -5   5  448.18   15.75
  -2  -5   5  445.53   15.44
  -2  -5   4   66.25   14.01
   2   5  -4   49.42   13.16
   2   5  -3   33.82   13.45
  -2  -5   3   35.20   12.69
  -2  -5   2   51.45   13.14
   2   5  -2   49.49   13.71
  -2  -5   2   60.79   12.97
  -2  -5   1    4.98    4.26
   2   5  -1   14.64   14.46
  -2  -5   1    6.35   12.91
  -2  -5   0  180.52   17.25
   2   5   0  179.27   19.02
  -2  -5   0  157.55   11.13
  -2  -5   0  169.40    8.03
   2   5   1   79.92   17.80
  -2  -5  -1   91.29   16.38
  -2  -5  -1  131.47   11.20
  -2  -5  -2    5.97    5.94
  -2  -5  -3    4.25    6.45
  -2  -5  -4   55.09    7.64
  -2  -5  -5    2.41    8.09
  -2  -5  -6   46.42    9.51
  -2  -5  -6   49.91    8.97
  -2  -5  -7    4.91    8.83
  -2  -5  -7    2.68    8.99
  -2  -5  -8   13.45   11.94
  -2  -5  -8   31.89    8.19
  -2  -5  -8   39.59    8.98
  -2  -5  -9   -3.22   10.77
  -2  -5  -9   -0.47    6.88
  -2  -5  -9   -2.27    8.32
  -2  -5 -10    3.53    7.57
   2   5  10    3.09   12.72
  -2  -5 -11    6.08    6.16
   2   5  11   -2.80   10.77
  -2  -5 -12    9.11    4.76
   2   5  12    1.47    7.91
  -2  -6  19   12.38    5.42
  -2  -6  18   25.28   12.86
  -2  -6  18   40.17    7.36
  -2  -6  17   -5.53   14.97
  -2  -6  17   -2.85    8.14
  -2  -6  16   77.38   17.25
  -2  -6  16  124.73   10.49
  -2  -6  15  -16.46   17.39
  -2  -6  15    1.72    9.42
  -2  -6  15   -2.80   11.78
  -2  -6  14   98.61   18.70
  -2  -6  14  176.37   11.23
  -2  -6  14  114.09    8.72
  -2  -6  14  160.66   13.99
  -2  -6  13    4.96   11.99
  -2  -6  13    5.33    9.37
  -2  -6  13    2.03   17.27
  -2  -6  13    2.50    7.47
  -2  -6  12  177.89   13.66
  -2  -6  12  196.20   11.24
  -2  -6  12  184.86    8.54
  -2  -6  11   47.70    8.50
  -2  -6  11   46.99   15.19
  -2  -6  10  618.61   21.07
  -2  -6  10  569.53   19.92
  -2  -6  10  614.76   24.18
  -2  -6   9   -0.72    5.10
  -2  -6   9    6.90    6.86
  -2  -6   9    9.84   11.64
  -2  -6   8 2034.13   78.58
  -2  -6   8 2241.36   70.49
  -2  -6   8 2187.02   70.05
  -2  -6   7    1.85    6.13
   2   6  -7    9.10   14.44
  -2  -6   7    1.66    6.43
  -2  -6   7   10.10   13.73
  -2  -6   6  790.38   26.64
  -2  -6   6  921.57   35.35
  -2  -6   5   -7.01   13.51
  -2  -6   5    2.68    4.69
  -2  -6   5    7.34    5.45
  -2  -6   4  723.78   24.95
  -2  -6   4  806.86   32.82
   2   6  -4  712.50   32.42
  -2  -6   4  752.39   25.18
  -2  -6   4  838.91   25.61
  -2  -6   3  178.76    7.72
  -2  -6   3  189.43   16.41
   2   6  -3  192.58   17.62
  -2  -6   3  176.81    8.34
  -2  -6   3  188.00    8.79
  -2  -6   2 1406.75   52.56
  -2  -6   2 1354.16   45.30
   2   6  -2 1379.45   53.30
  -2  -6   2 1460.47   45.67
  -2  -6   2 1410.83   45.49
  -2  -6   2 1496.67   46.43
  -2  -6   1  348.01   22.45
   2   6  -1  384.66   24.40
  -2  -6   1  382.04   14.15
  -2  -6   1  410.42   16.34
  -2  -6   0  702.35   34.30
   2   6   0  741.81   36.30
  -2  -6   0  775.67   26.92
  -2  -6  -1  135.90   11.67
  -2  -6  -2  376.62   17.14
  -2  -6  -3  145.77   13.47
  -2  -6  -3  179.66    9.29
  -2  -6  -4  566.66   24.04
  -2  -6  -4  622.70   21.52
  -2  -6  -5   99.95   13.59
  -2  -6  -5  115.60    9.32
  -2  -6  -6  240.56   12.11
  -2  -6  -6  240.70   12.48
  -2  -6  -7    0.06    8.43
  -2  -6  -7   -3.32    8.32
  -2  -6  -7    2.22   11.55
  -2  -6  -8   21.86    7.60
  -2  -6  -8   21.68    8.33
  -2  -6  -8   18.24   10.59
   2   6   9   -4.00   13.43
  -2  -6  -9    0.36    7.43
  -2  -6  -9    5.18    6.27
   2   6  10    8.13   11.27
  -2  -6 -10   23.80    6.51
   2   6  11    8.42    8.68
  -2  -6 -11   26.65    5.17
  -2  -6 -12   19.89    5.93
  -2  -7  19    9.14    5.46
  -2  -7  18    1.97   12.24
  -2  -7  18   -5.10    7.14
  -2  -7  17    2.02   14.44
  -2  -7  17   22.16    8.41
  -2  -7  16    7.55   11.34
  -2  -7  16   28.38    9.16
  -2  -7  15   -4.32   16.52
  -2  -7  15   -5.29   11.85
  -2  -7  15    0.70    6.84
  -2  -7  15    1.41    9.33
  -2  -7  14   83.30    8.62
  -2  -7  14   74.24   12.98
  -2  -7  13   12.21   12.31
  -2  -7  13   22.40   16.78
  -2  -7  13   18.64    6.25
  -2  -7  13   19.37    8.23
  -2  -7  13   25.32    9.54
  -2  -7  12    4.54   15.62
  -2  -7  12   14.92    6.19
  -2  -7  12   13.24    8.93
  -2  -7  11  334.20   12.92
  -2  -7  11  357.47   14.52
  -2  -7  10   11.46    5.77
  -2  -7  10   23.32    7.61
  -2  -7   9   31.74    5.82
  -2  -7   9   13.55   12.02
  -2  -7   9   28.69    7.26
  -2  -7   8   12.08    6.47
  -2  -7   8   15.39    7.01
  -2  -7   8   21.33    5.44
  -2  -7   7   12.38    5.53
  -2  -7   7    7.78   14.04
  -2  -7   7   17.15    6.24
  -2  -7   7   22.98    9.48
  -2  -7   7    8.42    5.22
  -2  -7   6  150.64    7.96
  -2  -7   6  139.12    7.24
  -2  -7   6  154.09    7.62
  -2  -7   6  151.12   17.16
   2   7  -6  135.16   17.41
  -2  -7   5  305.64   11.82
  -2  -7   5  295.80   11.30
  -2  -7   5  291.16   20.28
   2   7  -5  257.57   20.68
   2   7  -5  261.12   20.05
  -2  -7   5  281.26   11.08
  -2  -7   5  267.79   10.79
   2   7  -4  221.23   19.61
  -2  -7   4  238.01   18.74
  -2  -7   4  249.11   10.76
  -2  -7   4  233.89    9.69
  -2  -7   3  547.00   28.35
   2   7  -3  568.71   29.75
  -2  -7   3  625.12   20.34
  -2  -7   3  532.54   19.94
  -2  -7   2  510.05   17.97
  -2  -7   2  510.03   17.35
   2   7  -2  468.21   27.86
  -2  -7   2  449.21   26.19
   2   7  -2  537.42   19.78
  -2  -7   1    8.70    5.88
  -2  -7   1   14.74   10.38
  -2  -7   0   20.44   10.66
  -2  -7  -1   66.21   11.46
  -2  -7  -1   55.92    6.27
  -2  -7  -2   20.72   11.69
  -2  -7  -2   37.19    6.76
  -2  -7  -3  120.01   13.36
  -2  -7  -3  148.23    8.99
  -2  -7  -4   32.25   12.34
  -2  -7  -4   18.75    7.83
  -2  -7  -5   53.33    8.59
  -2  -7  -5   54.17   12.58
  -2  -7  -6   39.92    9.33
  -2  -7  -6   60.26    8.61
  -2  -7  -6   40.66   11.79
  -2  -7  -7  -10.01    8.07
  -2  -7  -7    7.50   10.43
  -2  -7  -7    2.38    7.85
  -2  -7  -8    4.68    7.29
  -2  -7  -8    0.66    6.78
   2   7   9    7.73   11.72
  -2  -7  -9   10.60    6.35
   2   7  10    4.94    9.24
  -2  -7 -10    3.76    4.99
   2   7  11   -5.89    6.86
  -2  -7 -11    4.29    5.89
  -2  -8  19    9.48    5.49
  -2  -8  18   16.01    7.04
  -2  -8  17    1.71    8.08
  -2  -8  17    3.34   13.62
  -2  -8  16   -2.94   11.39
  -2  -8  16    8.63    6.87
  -2  -8  16   11.66    8.87
  -2  -8  16   -0.26   14.86
  -2  -8  15   -3.32   11.77
  -2  -8  15   -4.57    7.66
  -2  -8  15   -0.77    9.13
  -2  -8  15   -3.11   15.41
  -2  -8  14   36.19   12.86
  -2  -8  14   68.88    9.77
  -2  -8  14   61.79    8.76
  -2  -8  14   58.30    6.68
  -2  -8  14   31.00   16.14
  -2  -8  13    0.84    8.69
  -2  -8  13    5.06    6.55
  -2  -8  13   11.43    9.30
  -2  -8  12  289.74   12.08
  -2  -8  12  305.77   13.88
  -2  -8  12  292.50   13.85
  -2  -8  11    7.14    8.40
  -2  -8  11    1.76    6.51
  -2  -8  11    7.57    8.37
  -2  -8  10  505.33   18.74
  -2  -8  10  509.36   19.11
  -2  -8  10  510.72   17.96
  -2  -8   9   65.92    7.63
  -2  -8   9   65.98    6.82
  -2  -8   8  337.67   12.41
  -2  -8   8  324.17   12.92
  -2  -8   8  316.61   15.61
  -2  -8   8  303.21   12.29
  -2  -8   7   79.11    6.89
  -2  -8   7   75.19    7.18
  -2  -8   7   81.21    7.79
  -2  -8   7   74.32   10.40
  -2  -8   7   87.53    6.38
  -2  -8   6  678.26   22.71
  -2  -8   6  644.41   22.55
  -2  -8   6  672.25   24.53
  -2  -8   6  707.58   23.33
  -2  -8   5   18.79    6.27
  -2  -8   5   12.58    5.23
  -2  -8   5   15.46    7.08
  -2  -8   4 2069.87   68.42
  -2  -8   4 2130.98   68.56
  -2  -8   4 2270.85   68.87
   2   8  -3  156.73   10.73
  -2  -8   3  157.28    8.43
  -2  -8   3  141.84    7.30
   2   8  -2 1762.56   55.81
  -2  -8   2 1658.71   54.73
  -2  -8   1  149.50    8.12
   2   8  -1  118.87   13.09
  -2  -8   0  440.68   19.69
   2   8   0  488.68   20.88
  -2  -8  -1  231.54   15.07
  -2  -8  -2  342.19   13.42
  -2  -8  -2  319.69   17.53
  -2  -8  -3  142.19    8.93
  -2  -8  -3  108.16   13.86
   2   8   4  415.98   23.17
  -2  -8  -4  448.10   16.43
   2   8   5   22.75   16.13
  -2  -8  -5   10.59   11.56
  -2  -8  -5   10.05    7.72
  -2  -8  -6   86.37    9.17
  -2  -8  -6   77.16    8.40
  -2  -8  -7   -0.57    7.26
  -2  -8  -7    2.50    7.04
  -2  -8  -8   30.63    6.08
  -2  -8  -8   40.07    6.60
  -2  -8  -9    9.49    4.99
   2   8   9    8.76    9.87
   2   8  10    7.54    7.55
  -2  -9  19   31.79    5.40
  -2  -9  19   26.70    5.51
  -2  -9  18    2.99    6.73
  -2  -9  17   10.86    7.75
  -2  -9  17    6.08   10.25
  -2  -9  17   -1.15    6.06
  -2  -9  16   -2.17    8.42
  -2  -9  16    4.94   11.30
  -2  -9  16    0.93    7.40
  -2  -9  15   -3.69   11.92
  -2  -9  15    4.20    8.14
  -2  -9  15   -5.49    6.17
  -2  -9  15    4.70    8.74
  -2  -9  14   48.37    9.09
  -2  -9  14   40.43    7.10
  -2  -9  14   49.27    9.22
  -2  -9  13  138.48    8.97
  -2  -9  13  146.84   10.67
  -2  -9  13  158.13   10.95
  -2  -9  12   20.78    9.32
  -2  -9  12   15.77    7.17
  -2  -9  12   21.53    8.85
  -2  -9  11  187.48    9.83
  -2  -9  11  189.83   10.84
  -2  -9  11  198.41   11.65
  -2  -9  10  131.00    8.45
  -2  -9  10  110.07    9.09
  -2  -9  10  128.33    8.40
  -2  -9   9   14.43    6.96
  -2  -9   9   25.25    6.61
  -2  -9   9   18.05    7.44
  -2  -9   8  350.78   13.11
  -2  -9   8  327.90   13.96
  -2  -9   7   -4.90   10.83
  -2  -9   7   11.88    7.59
  -2  -9   7   -0.04    5.80
  -2  -9   7   -2.86    6.56
  -2  -9   6  345.05   13.43
  -2  -9   6  374.30   13.99
  -2  -9   6  361.97   16.66
  -2  -9   6  386.28   14.76
  -2  -9   5   67.71    6.17
  -2  -9   5   78.57    7.91
  -2  -9   5   73.52    7.26
  -2  -9   4  324.28   11.82
  -2  -9   4  289.35   12.74
  -2  -9   3   77.33    5.73
  -2  -9   3   64.13    7.32
   2   9  -3   69.22   10.64
  -2  -9   2  318.93   12.86
   2   9  -2  322.63   16.19
   2   9  -1   22.42   12.60
   2   9   0   29.42   13.99
   2   9   1   80.95   15.47
  -2  -9  -2    7.79    6.74
   2   9   2    0.98   15.72
   2   9   3   34.87   16.01
  -2  -9  -3   31.93    7.23
   2   9   4   16.32   15.50
  -2  -9  -4   14.61    7.20
   2   9   5    7.10   14.79
  -2  -9  -5    3.33    8.57
  -2  -9  -5    1.83    6.99
   2   9   6   -3.05   13.55
  -2  -9  -6   14.84    7.67
  -2  -9  -6    9.36    6.60
  -2  -9  -7   -3.70    6.21
  -2  -9  -7   12.39    5.83
  -2  -9  -8    4.71    6.93
   2   9   9   -3.84    7.71
  -2 -10  19   12.38    5.14
  -2 -10  18    3.49    6.37
  -2 -10  18   13.59    6.20
  -2 -10  17    2.06    6.99
  -2 -10  17   16.11    7.46
  -2 -10  17    3.70   10.23
  -2 -10  17   10.36    7.15
  -2 -10  16   51.27    8.37
  -2 -10  16   36.96    8.32
  -2 -10  15   18.16    6.90
  -2 -10  15   22.68    8.64
  -2 -10  15   14.34   12.14
  -2 -10  15    4.21    8.82
  -2 -10  14  393.63   16.39
  -2 -10  14  398.42   16.81
  -2 -10  14  390.50   15.36
  -2 -10  13   34.25    8.84
  -2 -10  13   29.95    7.63
  -2 -10  13   34.64    9.63
  -2 -10  12  444.93   17.20
  -2 -10  12  476.14   17.46
  -2 -10  12  458.10   18.56
  -2 -10  12  437.32   17.79
  -2 -10  11   42.67    7.88
  -2 -10  11   36.43    8.67
  -2 -10  11   42.12    7.70
  -2 -10  10  418.53   15.92
  -2 -10  10  413.48   15.68
  -2 -10  10  393.58   16.15
  -2 -10   9  226.05   11.21
  -2 -10   9  237.06   10.65
  -2 -10   9  230.90   12.29
  -2 -10   8  534.82   19.22
  -2 -10   8  539.60   18.85
  -2 -10   8  556.05   20.09
  -2 -10   7   60.71   12.30
  -2 -10   7   85.08    8.09
  -2 -10   7   90.10    6.97
  -2 -10   7   77.22    9.01
  -2 -10   6  484.96   18.22
  -2 -10   6  545.39   18.93
  -2 -10   6  506.02   21.16
  -2 -10   6  484.37   17.62
  -2 -10   5  103.23    8.65
  -2 -10   5  101.82    6.93
  -2 -10   4  912.39   29.57
   2  10  -4  844.71   30.63
  -2 -10   4  855.23   28.76
  -2 -10   3   46.63    7.44
   2  10  -3   59.61   11.50
  -2 -10   2  271.79   11.77
   2  10  -2  297.81   16.18
   2  10  -1    9.31   13.47
   2  10   0  282.69   18.21
   2  10   1   -5.21   14.96
   2  10   2  161.47   16.83
   2  10   3   13.98   14.81
   2  10   4   47.76   14.97
  -2 -10  -4   53.72    6.77
  -2 -10  -5   -0.61    5.80
  -2 -10  -5    8.10    7.71
   2  10   5   10.35   13.37
  -2 -10  -6    9.96    6.45
   2  10   6   13.15   11.82
  -2 -10  -7    0.55    4.81
  -2 -11  19   13.34    4.81
  -2 -11  18    1.14    5.97
  -2 -11  18   15.16    8.55
  -2 -11  17   -4.78    7.39
  -2 -11  17   -2.82   10.14
  -2 -11  17    3.63    6.78
  -2 -11  17    0.83    6.90
  -2 -11  16   -2.69    8.29
  -2 -11  16    1.92   11.25
  -2 -11  16    2.53    7.44
  -2 -11  16   -1.91    6.25
  -2 -11  16   -6.44    7.79
  -2 -11  15   -1.72    9.01
  -2 -11  15    4.44    7.69
  -2 -11  15   -2.34    7.23
  -2 -11  15   12.55    8.29
  -2 -11  14   20.10    9.61
  -2 -11  14   24.00    7.99
  -2 -11  14   20.96    7.76
  -2 -11  14   19.06    8.54
  -2 -11  13   86.24    8.77
  -2 -11  13   86.77    9.34
  -2 -11  13   98.05   10.46
  -2 -11  13   87.87    8.68
  -2 -11  12   14.79    7.55
  -2 -11  12    5.66    8.33
  -2 -11  12   14.30    8.11
  -2 -11  11   23.50    7.58
  -2 -11  11   18.86    8.28
  -2 -11  10   29.79    9.72
  -2 -11  10   26.41    7.50
  -2 -11  10   36.55    8.38
  -2 -11   9    2.97    9.28
  -2 -11   9    5.63    6.89
  -2 -11   9    8.14    7.97
  -2 -11   8   67.14   13.79
  -2 -11   8   69.96    9.81
  -2 -11   8   57.23    6.99
  -2 -11   8   69.64    8.41
  -2 -11   7   65.76   13.57
  -2 -11   7   59.54    7.02
  -2 -11   7   71.90    8.44
  -2 -11   7   81.09    9.32
  -2 -11   6   92.08   13.69
  -2 -11   6   99.97    7.26
  -2 -11   6  101.50    9.18
  -2 -11   5   33.83    7.89
  -2 -11   5   30.07    5.84
  -2 -11   4   90.35    8.34
   2  11  -4   57.15   11.51
  -2 -11   3   10.82    7.07
   2  11  -3   16.43   12.57
  -2 -11   3   14.17    8.58
   2  11  -2  200.18   15.73
   2  11  -1   64.07   14.55
   2  11   0   17.32   14.58
   2  11   1  251.95   18.10
   2  11   2   63.63   15.04
   2  11   3    3.84   14.13
   2  11   4   20.29   13.18
  -2 -11  -4   19.43    7.88
   2  11   5   -3.74   11.70
  -2 -11  -5    2.07    6.55
   2  11   6    4.60    9.82
  -2 -11  -6   -0.03    4.94
  -2 -12  19   11.07    4.58
  -2 -12  18   12.03    5.86
  -2 -12  18    7.73    8.43
  -2 -12  18    9.64    5.65
  -2 -12  17   16.44    7.59
  -2 -12  17   20.11    6.55
  -2 -12  17    9.38    9.88
  -2 -12  16  157.42    8.36
  -2 -12  16  179.09    9.15
  -2 -12  15   93.10   10.38
  -2 -12  15  103.35    8.51
  -2 -12  14  275.28   14.50
  -2 -12  14  308.26   12.87
  -2 -12  14  268.79   12.82
  -2 -12  13  113.23    8.81
  -2 -12  13  102.03    9.15
  -2 -12  12  356.03   14.34
  -2 -12  12  339.10   14.66
  -2 -12  11  120.45   11.43
  -2 -12  11  123.28    8.71
  -2 -12  11  118.75    9.59
  -2 -12  10  511.03   20.21
  -2 -12  10  499.06   18.96
  -2 -12  10  495.03   18.37
  -2 -12   9  121.21   11.32
  -2 -12   9  138.04   10.10
  -2 -12   9  155.25    8.75
  -2 -12   8  676.30   22.88
  -2 -12   8  640.09   23.58
  -2 -12   8  636.09   22.11
  -2 -12   7   52.23    9.25
  -2 -12   7   63.52    6.87
  -2 -12   7   57.48   14.42
  -2 -12   6  107.17   14.84
  -2 -12   6  119.40    9.45
  -2 -12   6  103.89    7.10
  -2 -12   5    9.24    7.85
  -2 -12   5   16.25   14.48
  -2 -12   4   64.26    7.98
  -2 -12   4   76.70    9.28
   2  12  -3  -12.95   12.66
   2  12  -2  338.89   18.74
   2  12  -1    3.55   13.97
   2  12   0   86.22   15.08
   2  12   1   61.95   14.84
   2  12   2    7.37   13.76
   2  12   3   16.96   12.81
  -2 -12  -4   42.24    6.72
   2  12   4    6.92   11.23
  -2 -12  -5   -0.87    4.98
   2  12   5    0.91    9.12
   2  12   6   -1.59    6.93
  -2 -13  18   18.21    5.24
  -2 -13  18   13.18    5.87
  -2 -13  18    5.72    7.94
  -2 -13  17    4.59    5.97
  -2 -13  17   -6.91    7.26
  -2 -13  17    7.39    9.31
  -2 -13  16   13.23    6.52
  -2 -13  16   13.20    6.70
  -2 -13  16    9.39    8.59
  -2 -13  16    9.71   10.68
  -2 -13  15    0.34    9.24
  -2 -13  15   -1.36    7.16
  -2 -13  15    1.74    6.98
  -2 -13  14    2.71    7.74
  -2 -13  14    5.34    6.98
  -2 -13  13   30.28    8.21
  -2 -13  13   22.58    7.20
  -2 -13  12   12.43   10.23
  -2 -13  12    6.69    8.33
  -2 -13  12    7.35    7.00
  -2 -13  11  264.74   13.95
  -2 -13  11  255.62   12.19
  -2 -13  10  124.59    9.79
  -2 -13  10  114.55   11.08
  -2 -13  10   98.74    8.06
  -2 -13   9  171.63   11.46
  -2 -13   9  189.30   10.89
  -2 -13   9  153.52    8.79
  -2 -13   8   15.08   14.52
  -2 -13   8    1.05    8.71
  -2 -13   8    6.43    6.22
  -2 -13   7   42.24    8.55
  -2 -13   7   41.51   14.41
  -2 -13   6    7.97    7.85
  -2 -13   6    2.72   14.45
  -2 -13   5   15.67    7.25
  -2 -13   5   31.07   14.67
   2  13  -4   -2.54   11.30
   2  13  -3   64.71   12.61
   2  13  -2   19.75   12.61
   2  13  -1  101.18   13.90
   2  13   0   43.81   13.41
   2  13   1   61.36   13.12
   2  13   2    5.71   11.60
  -2 -13  -3    7.46    6.24
   2  13   3    5.58    9.97
  -2 -13  -4   11.10    4.84
   2  13   4   -0.78    8.24
  -2 -14  18   19.92    5.65
  -2 -14  18   23.87    4.59
  -2 -14  17   -1.63    8.75
  -2 -14  17    6.63    6.67
  -2 -14  17   11.21    5.31
  -2 -14  16   54.82    6.61
  -2 -14  16   34.72    8.30
  -2 -14  16   50.43    6.33
  -2 -14  15   61.87    7.51
  -2 -14  15   62.60    7.00
  -2 -14  14   47.74    7.81
  -2 -14  14   41.45    6.80
  -2 -14  14   32.40    4.97
  -2 -14  13    7.71    9.66
  -2 -14  13    6.44    7.91
  -2 -14  13    3.63    6.46
  -2 -14  12   34.99   10.04
  -2 -14  12   36.14    8.43
  -2 -14  12   32.81    6.80
  -2 -14  11   94.30   10.44
  -2 -14  11   91.69    9.29
  -2 -14  11   75.82    7.33
  -2 -14  10  174.30   11.82
  -2 -14  10  208.22   11.41
  -2 -14  10  191.10    9.39
  -2 -14   9   18.90    8.79
  -2 -14   9   26.25    5.90
  -2 -14   8  101.63   15.40
  -2 -14   8   95.31    9.33
  -2 -14   7   18.39   14.23
  -2 -14   7   23.10    8.01
  -2 -14   6    9.98   14.24
  -2 -14   6   17.82    7.27
  -2 -14   5   -2.19   14.31
   2  14  -4   50.12   11.93
  -2 -14   4  138.15   15.42
   2  14  -3   13.97   11.46
  -2 -14   3   11.00   14.25
   2  14  -2   97.32   12.86
   2  14  -1    5.36   11.64
   2  14   0   31.33   11.27
   2  14   1    6.20   10.22
  -2 -14  -2   49.08    6.22
   2  14   2    3.65    9.06
   2  14   3   -1.05    7.27
  -2 -15  17   -6.66    7.99
  -2 -15  17    1.51    5.90
  -2 -15  16   -3.98    5.74
  -2 -15  16    3.14    4.89
  -2 -15  15    8.57    6.70
  -2 -15  15   11.05    5.37
  -2 -15  14    2.37    4.65
   2  15 -14    0.61    4.18
  -2 -15  14   -0.49    8.28
  -2 -15  14    1.93    7.28
  -2 -15  14   -2.41    5.58
  -2 -15  13   26.53    8.71
  -2 -15  13   25.98    7.89
  -2 -15  13   27.51    5.84
  -2 -15  12   41.89    9.04
  -2 -15  12   47.80    8.25
  -2 -15  12   31.34    6.02
  -2 -15  11  140.08   10.25
  -2 -15  11  163.34    9.91
  -2 -15  10   29.00    8.59
  -2 -15   9    8.54    7.99
  -2 -15   8   -1.77    7.64
  -2 -15   8    4.76   14.35
  -2 -15   7    0.88    6.91
  -2 -15   7   -3.49   14.00
  -2 -15   6   -0.77   13.75
  -2 -15   5   -4.15   13.55
  -2 -15   4   29.63   13.43
   2  15  -4    6.01   10.88
  -2 -15   3   11.19   13.09
   2  15  -3   -9.17   10.69
  -2 -15   2    3.65    4.27
  -2 -15   2    2.36   12.26
   2  15  -2   -5.83   10.45
  -2 -15   1    7.25   11.30
   2  15  -1    1.47    9.61
  -2 -15   0    0.67   10.18
   2  15   0    0.13    8.77
   2  15   1    1.48    7.92
  -2 -15  -1   -3.81    5.32
  -2 -15  -1   -5.08    8.76
  -2 -16  16   18.29    5.22
  -2 -16  16    5.30    8.14
  -2 -16  15   11.91    6.04
  -2 -16  15   10.32    6.73
  -2 -16  14   23.44    4.47
   2  16 -14   17.59    3.96
  -2 -16  14   32.57    6.77
  -2 -16  14   14.73    7.39
   2  16 -13   -1.99    4.47
  -2 -16  13   -1.94    7.00
  -2 -16  13    4.87    7.50
  -2 -16  12   58.48    7.90
  -2 -16  12   47.38    8.08
  -2 -16  11    7.59    7.70
  -2 -16  11    9.76    7.64
  -2 -16  10  118.93    9.16
  -2 -16   9   14.08    7.14
  -2 -16   8    9.07    6.41
  -2 -16   7    5.13   13.21
  -2 -16   6   43.69   13.06
  -2 -16   5   12.41   12.00
  -2 -16   4   59.69   12.24
   2  16  -4   85.21    5.04
  -2 -16   3   61.87    4.68
  -2 -16   3   63.68    4.77
  -2 -16   2   44.38   10.21
   2  16  -2    5.45    8.57
  -2 -16   1   11.55    8.73
  -2 -17  16    0.58    4.97
  -2 -17  15    4.53    5.62
  -2 -17  15    3.31    5.19
  -2 -17  14    3.13    5.85
  -2 -17  14   -0.22    6.08
  -2 -17  14    5.25    4.30
   2  17 -14    2.18    3.38
  -2 -17  13   20.81    4.74
   2  17 -13   18.84    4.07
  -2 -17  13   16.86    6.32
  -2 -17  13   17.71    6.45
   2  17 -12    7.46    4.30
  -2 -17  12    6.35    6.56
  -2 -17  12   -4.10    6.57
  -2 -17  11    2.29    6.48
  -2 -17  10   15.47    6.08
   2  17  -9    1.99    4.63
   2  17  -8   39.57    4.90
   2  17  -7   -1.08    4.25
  -2 -17   6    6.95   10.85
   2  17  -6    4.44    3.86
  -2 -17   5    2.73   10.32
  -2 -17   5    7.82    4.19
   2  17  -5    3.04    3.34
  -2 -17   4   14.50    9.37
  -2 -17   4    2.20    3.48
  -2 -17   3    9.39    8.36
  -2 -18  13   16.27    5.12
   2  18 -12   50.24    4.02
  -2 -18  12   54.22    4.63
   2  18  -9    0.75    3.58
   2  18  -8   37.81    3.82
   2  18  -7    3.73    3.23
  -2 -18   7    8.60    3.88
  -3  18  -5   -6.57    5.23
  -3  18  -5    3.72    3.73
  -3  18  -6   68.14    4.17
  -3  18  -6   49.11    4.70
  -3  18  -7    1.77    3.61
  -3  18  -8   60.96    6.01
  -3  18  -8   71.22    4.47
  -3  18  -9    7.44    4.32
  -3  18  -9    7.12    5.26
  -3  18 -10   35.57    4.40
  -3  18 -10   56.97    3.99
  -3  17  -2    8.77    5.64
  -3  17  -3   16.75    3.41
  -3  17  -3   11.13    5.71
  -3  17  -3   11.13    3.95
  -3  17  -4   23.52    5.60
  -3  17  -4   26.89    4.06
  -3  17  -4   16.23    4.67
  -3  17  -5   24.33    6.16
  -3  17  -5   22.35    5.17
  -3  17  -5   26.04    4.33
  -3  17  -6    1.22    4.31
  -3  17  -7   68.18    5.22
  -3  17  -7   54.07    6.09
  -3  17  -8    0.98    5.33
  -3  17  -8   -0.95    6.43
  -3  17  -9   30.33    5.49
  -3  17  -9   35.51    6.47
  -3  17 -10   28.16    5.06
  -3  17 -10   23.29    6.07
  -3  17 -10   24.71    4.41
  -3  17 -11    7.18    6.34
  -3  17 -11    2.66    4.31
  -3  17 -11    4.79    3.90
  -3  17 -12    5.13    5.37
  -3  17 -12   20.89    3.50
  -3  16   1   -0.54    5.10
  -3  16   0   20.79    6.11
   3 -16   0   29.72    5.81
  -3  16  -1    3.08    3.52
  -3  16  -2   63.02    5.32
  -3  16  -2   78.26    4.77
  -3  16  -3    6.70    5.11
  -3  16  -3    8.25    6.09
  -3  16  -3   14.03    4.45
  -3  16  -4   99.65    6.85
  -3  16  -4   84.58    7.72
  -3  16  -4  107.08    6.04
  -3  16  -5    2.13    4.84
  -3  16  -6  161.40    7.78
  -3  16  -7    3.57    6.21
  -3  16  -7   13.26    7.39
  -3  16  -7   -1.85    5.21
  -3  16  -8  205.13    9.87
  -3  16  -8  210.09   10.61
  -3  16  -9    4.19    4.86
  -3  16  -9   -0.38    5.84
  -3  16  -9   11.32    7.01
  -3  16 -10  110.65    7.81
  -3  16 -10  113.33    6.05
  -3  16 -10   92.23    6.83
   3 -16  10   87.60    7.00
  -3  16 -11    0.58    5.98
  -3  16 -11    8.52    9.77
   3 -16  11   -0.94    5.98
  -3  16 -11    1.95    4.34
  -3  16 -11   -5.36    4.82
  -3  16 -12   26.80    4.27
  -3  16 -12   32.48    4.05
  -3  16 -12   28.07   10.09
  -3  16 -12   16.07    6.12
   3 -16  12   24.40    6.09
  -3  16 -13   -4.73    9.84
   3 -16  13   -4.19    5.75
   3 -16  13  -16.28   13.71
   3 -16  14   47.22    5.69
  -3  16 -14   23.49    9.41
   3 -16  14   22.25   12.44
   3 -15  -3   -0.03    4.44
   3 -15  -2    6.33    5.55
  -3  15   1    3.14    6.69
   3 -15  -1    6.34    6.45
  -3  15   0   -1.67    3.83
  -3  15  -1    7.67    4.16
  -3  15  -1    4.76    4.78
  -3  15  -1    7.56    5.69
  -3  15  -2    8.15    4.61
  -3  15  -2    3.37    5.38
  -3  15  -2    7.24    6.45
  -3  15  -3   -0.78    4.83
  -3  15  -3    0.73    5.76
  -3  15  -3    4.83    7.00
  -3  15  -4    6.90    5.20
  -3  15  -4   14.79    6.21
  -3  15  -4   14.56    7.38
  -3  15  -5  112.11    6.97
  -3  15  -6   21.50    6.72
  -3  15  -6    7.92    5.54
  -3  15  -7  139.64    8.57
  -3  15  -7  138.45    9.54
  -3  15  -8   46.69    7.90
  -3  15  -8   42.10    6.70
   3 -15   9    6.02    6.59
  -3  15  -9   12.89    6.12
  -3  15  -9    8.74   10.86
  -3  15  -9   15.75    5.26
  -3  15  -9   10.26    7.31
  -3  15 -10   27.79    5.98
  -3  15 -10   29.50    5.21
   3 -15  10   34.49    7.06
  -3  15 -10   33.64    7.12
  -3  15 -11    3.14    5.15
  -3  15 -11    2.79    4.64
  -3  15 -11    6.88    6.26
   3 -15  11   -2.78    6.94
  -3  15 -12    7.11    6.47
   3 -15  12    7.92    6.80
  -3  15 -12    4.10    4.14
  -3  15 -12   -2.80    4.41
   3 -15  13   32.47    6.74
   3 -15  14   -3.11   14.19
   3 -15  14    8.94    6.05
  -3  15 -15   31.25    9.87
   3 -15  15   30.83    5.61
   3 -15  15   14.50   12.43
  -3  14   4    8.75    5.80
   3 -14  -4   12.57    5.16
   3 -14  -3    3.00    6.24
   3 -14  -2   50.22    7.65
  -3  14   1   10.86    3.97
  -3  14   0   17.92    4.98
  -3  14   0   17.20    5.91
  -3  14   0   17.24    4.25
  -3  14  -1    1.22    5.52
  -3  14  -1   -0.19    6.55
  -3  14  -1    3.05    4.58
  -3  14  -2   37.21    6.21
  -3  14  -2   24.91    7.25
  -3  14  -2   35.28    5.25
  -3  14  -3   73.07    6.10
  -3  14  -3   55.38    7.99
  -3  14  -3   68.84    6.96
  -3  14  -4  106.16    6.93
  -3  14  -5   46.05    6.10
  -3  14  -6  267.23   10.84
  -3  14  -6  260.40   12.40
  -3  14  -6  251.72   11.62
  -3  14  -7   -0.19    8.00
  -3  14  -7    1.08    6.63
  -3  14  -7   -6.51   10.26
  -3  14  -8  304.21   11.32
  -3  14  -8  273.64   11.98
  -3  14  -8  290.64   12.63
   3 -14   9   17.19    7.18
  -3  14  -9   23.75    6.39
  -3  14  -9   35.60    5.58
  -3  14  -9   29.47    7.61
  -3  14 -10   89.85    6.05
  -3  14 -10   74.81    6.75
   3 -14  10   67.56    7.83
  -3  14 -10   80.32    7.71
   3 -14  11   24.45    7.23
  -3  14 -11   28.50    4.88
  -3  14 -11   26.67    5.45
  -3  14 -11   26.45    6.56
   3 -14  11   15.93    7.41
   3 -14  12   59.22    7.95
   3 -14  12   71.07    7.68
  -3  14 -12   74.21    4.92
   3 -14  13    8.28    7.22
   3 -14  13    6.50    6.92
   3 -14  14  142.66    9.19
   3 -14  14  185.77    8.90
   3 -14  15   -2.25    6.19
   3 -14  15   -1.13   13.83
   3 -14  15   13.80    5.84
   3 -14  16   30.91   12.18
  -3  14 -16    5.94    9.54
  -3  13   5   -3.94    6.34
  -3  13   4    7.97    7.12
  -3  13   2   10.26   13.54
  -3  13   1    3.99    4.79
  -3  13   1   16.78   14.55
  -3  13   0   16.50    6.62
  -3  13   0    9.65    5.53
  -3  13   0   16.64    4.71
  -3  13   0    8.40   15.16
  -3  13  -1   44.34    5.30
  -3  13  -1   36.79    7.17
  -3  13  -1   39.76    6.21
  -3  13  -2   53.77    6.70
  -3  13  -2   51.33    7.62
  -3  13  -2   57.03    5.83
  -3  13  -3   47.60    6.76
  -3  13  -3   44.77    5.87
  -3  13  -3   36.62    7.94
  -3  13  -4   72.90    6.46
  -3  13  -5   75.67    6.60
  -3  13  -6   27.50    8.28
  -3  13  -6   25.13   10.65
   3 -13   7   13.05    6.65
  -3  13  -7   16.04    7.80
  -3  13  -8  133.01    7.22
  -3  13  -8  132.56    8.05
   3 -13   8  121.30    8.22
  -3  13  -8  126.47    8.97
   3 -13   9   -5.91    7.01
   3 -13   9   -0.23    6.98
  -3  13  -9   11.49    5.30
  -3  13  -9    4.66    6.05
  -3  13  -9    3.19    7.18
   3 -13  10   44.78    7.65
  -3  13 -10   76.60    5.67
  -3  13 -10   56.89    6.32
   3 -13  10   29.15    7.78
  -3  13 -10   52.28    7.19
   3 -13  11   13.03    7.43
   3 -13  11   14.38    7.80
  -3  13 -11   11.03    4.65
  -3  13 -11   12.41    5.18
  -3  13 -11   12.78    6.27
  -3  13 -12   -0.53    6.08
   3 -13  12   14.85    7.88
  -3  13 -12   14.00    4.15
   3 -13  12   15.03    7.58
   3 -13  13   67.03    7.81
   3 -13  13   54.07    8.19
   3 -13  14    0.20    6.87
   3 -13  14    2.26    7.25
   3 -13  14   -3.40   16.45
   3 -13  15   11.32    6.74
   3 -13  15   11.53   14.94
   3 -13  15   22.59    6.33
   3 -13  16  -10.98    5.83
   3 -13  16   10.45   12.85
   3 -13  16    4.30    5.32
   3 -12  -7    6.81    4.84
  -3  12   6   10.71    6.75
  -3  12   5   28.67    7.76
  -3  12   4   54.66   12.78
  -3  12   3   22.49   13.67
  -3  12   2  112.72   16.10
  -3  12   2  178.14    7.77
  -3  12   1   33.75    4.78
  -3  12   1   16.51   15.16
  -3  12   1   32.45    5.54
  -3  12   1   28.03    6.51
  -3  12   0   19.28   15.59
  -3  12   0   40.73    7.08
  -3  12   0   40.13    6.07
  -3  12   0   37.02    5.14
  -3  12  -1   61.07   16.19
  -3  12  -1   82.26    7.01
  -3  12  -1   83.78    7.89
  -3  12  -1   83.51    6.19
  -3  12  -2  236.34   11.75
  -3  12  -2  266.33   10.46
  -3  12  -3  226.29    9.76
  -3  12  -4  337.31   12.90
  -3  12  -5   72.38    6.53
  -3  12  -5   58.65    8.50
  -3  12  -6  183.70   10.46
   3 -12   6  184.82    9.19
  -3  12  -7    5.71    5.63
  -3  12  -7   11.20    7.67
   3 -12   7   -4.60    6.37
   3 -12   7    2.08    6.51
   3 -12   8   63.34    7.47
  -3  12  -8   83.38    6.28
  -3  12  -8   82.13    7.12
  -3  12  -8   88.59    8.16
   3 -12   8   78.14    7.56
   3 -12   9    6.91    7.21
  -3  12  -9    8.78    5.20
  -3  12  -9    3.63    5.90
  -3  12  -9   14.49    6.91
   3 -12   9    5.91    7.23
   3 -12  10  204.37   11.31
  -3  12 -10  251.42    9.40
  -3  12 -10  208.30    9.88
  -3  12 -10  223.94   10.50
   3 -12  10  245.78   11.28
  -3  12 -11   11.04    4.87
   3 -12  11   16.38    7.99
   3 -12  11   25.11    7.60
  -3  12 -11   14.79    5.94
  -3  12 -11   10.54    4.46
   3 -12  12   52.31    8.46
   3 -12  12   61.04    8.17
   3 -12  13    0.61    7.96
   3 -12  13   -3.39    7.59
   3 -12  14   51.88    8.13
   3 -12  14   59.26    7.70
   3 -12  15    0.84    6.88
   3 -12  15   -0.46    6.67
   3 -12  16   67.13    6.41
   3 -12  17    1.43    4.51
  -3  12 -17  -12.54    7.95
   3 -11  -8    0.25    5.04
   3 -11  -7   -2.23    6.29
  -3  11   7    1.17    6.88
  -3  11   6    7.82   10.21
   3 -11  -6    8.01    7.42
  -3  11   6    6.72    7.99
  -3  11   5    5.31   11.82
   3 -11  -5   -6.16    8.41
  -3  11   5    1.77    8.52
  -3  11   4   26.49   13.50
  -3  11   3   48.80   14.31
  -3  11   2   25.65   14.81
  -3  11   2   36.82    6.28
  -3  11   2   25.99    5.29
  -3  11   2   27.76    4.57
  -3  11   1   11.35   15.02
  -3  11   1   10.59    6.66
  -3  11   1   12.73    5.63
  -3  11   1   10.28    4.76
  -3  11   0   71.95   15.93
  -3  11   0   66.99    5.72
  -3  11   0   67.74    7.54
  -3  11   0   60.75    6.54
  -3  11  -1   -0.03    7.30
  -3  11  -1    9.02    5.40
  -3  11  -1    2.58   15.34
  -3  11  -2   46.54    5.83
  -3  11  -2   47.58    7.71
  -3  11  -3    9.08    5.59
  -3  11  -4   -1.82    5.58
  -3  11  -4  109.61   11.06
  -3  11  -5   13.90    7.52
  -3  11  -6    5.42    7.42
   3 -11   6    2.65    6.00
   3 -11   6   -5.79    6.00
  -3  11  -7   -0.35    5.37
   3 -11   7    4.33    6.49
  -3  11  -7   -1.90    7.27
   3 -11   7   -5.98    6.65
  -3  11  -8   41.52    7.28
  -3  11  -8   35.18    6.16
   3 -11   8   26.85    7.01
  -3  11  -8   44.58    5.55
   3 -11   8   29.85    7.48
  -3  11  -9   17.12    6.70
   3 -11   9   -0.67    7.74
  -3  11  -9   16.39    5.70
  -3  11  -9   15.86    4.98
   3 -11   9   11.53    7.16
  -3  11 -10    1.71    6.21
  -3  11 -10    6.88    6.40
   3 -11  10    0.50    8.02
  -3  11 -10    0.81    4.49
   3 -11  10    1.01    7.34
  -3  11 -10    3.65    5.15
  -3  11 -11   13.17    6.58
   3 -11  11   21.97    8.42
   3 -11  11   31.85    7.73
  -3  11 -11   25.26    6.60
  -3  11 -11   23.13    4.32
   3 -11  12   10.25    8.16
   3 -11  12    9.71    7.71
  -3  11 -12    6.62    6.32
   3 -11  13   15.88    8.11
   3 -11  13   14.04    7.61
  -3  11 -13    2.76    6.08
   3 -11  14    3.55    7.65
  -3  11 -14    5.80    5.71
   3 -11  14   11.03    7.23
  -3  11 -15    2.26    5.02
   3 -11  15    4.24    6.61
   3 -11  16    7.59    5.79
   3 -11  17   27.99    4.99
  -3  11 -17   17.76    7.94
   3 -11  17   23.01    5.09
   3 -10  -9    4.45    5.20
   3 -10  -8   53.49    7.00
  -3  10   7   38.63    8.55
   3 -10  -7   42.58    7.81
  -3  10   6  195.21   11.69
   3 -10  -6  240.68   11.36
   3 -10  -5  154.19   10.49
  -3  10   5  121.14   10.67
  -3  10   5   73.64   13.48
  -3  10   5   61.98   13.18
  -3  10   4  215.04   15.40
  -3  10   4  126.16   14.56
  -3  10   3   89.23   13.71
  -3  10   3  117.47    6.48
  -3  10   3  123.49   14.85
  -3  10   2  274.30    9.70
  -3  10   2  248.74   10.29
  -3  10   2  212.80   17.29
  -3  10   2  236.08   10.74
  -3  10   1   11.37    5.78
  -3  10   1    7.07    4.87
  -3  10   1    8.91   13.05
  -3  10   1    7.39    6.70
  -3  10   1   -8.28   14.93
  -3  10   0  294.97   11.31
  -3  10   0  268.00   10.67
  -3  10   0  294.32   11.89
  -3  10   0  265.24   18.13
  -3  10  -1   98.63    8.04
  -3  10  -1  109.50    6.39
  -3  10  -1   85.52   15.04
  -3  10  -2  580.47   18.00
  -3  10  -2  521.42   23.15
  -3  10  -3  158.83   13.95
  -3  10  -3  171.28   12.44
  -3  10  -4   76.75    7.68
  -3  10  -4   97.31   13.04
  -3  10  -4   76.69    6.21
   3 -10   5   84.62    6.44
  -3  10  -5   63.37    7.81
  -3  10  -6   19.70    5.29
   3 -10   6   24.34    6.02
   3 -10   6   26.75    6.40
  -3  10  -6   22.19    6.84
  -3  10  -7   11.36    6.66
  -3  10  -7   18.69    5.76
  -3  10  -7   13.80    5.13
   3 -10   7    8.86    6.12
   3 -10   7    1.75    7.02
  -3  10  -8  300.95   11.98
  -3  10  -8  326.62   12.52
   3 -10   8  280.07   13.10
  -3  10  -8  336.20   11.56
   3 -10   8  275.20   12.37
  -3  10  -8  289.91   12.38
  -3  10  -9  122.55    7.30
  -3  10  -9  139.96    8.55
   3 -10   9  120.64    9.78
   3 -10   9  115.42    8.57
  -3  10  -9  120.42    8.01
  -3  10 -10  200.18    9.56
  -3  10 -10  248.16    9.33
   3 -10  10  247.33   12.33
   3 -10  10  250.44   11.22
  -3  10 -10  228.88   10.23
  -3  10 -10  278.97   11.20
  -3  10 -11    4.01    3.78
  -3  10 -11    2.73    6.65
   3 -10  11   -0.24    7.37
   3 -10  11    3.81    8.84
  -3  10 -12    7.53    6.34
   3 -10  12   10.04    7.65
   3 -10  12    7.64    8.81
  -3  10 -13    4.79    6.23
   3 -10  13    0.11    7.51
   3 -10  13    9.25    8.32
   3 -10  14   10.75   17.74
   3 -10  14   41.97    7.53
  -3  10 -14   23.69    6.22
   3 -10  15   11.66   16.26
   3 -10  15   23.65    6.91
  -3  10 -15   17.51    5.51
   3 -10  16   64.85    7.13
  -3  10 -16   75.61    5.74
  -3  10 -17    0.93    7.35
   3 -10  17    3.70   11.87
   3 -10  17   -3.33    4.94
   3  -9 -10   17.40    5.35
   3  -9  -9    1.21    6.43
   3  -9  -8   37.81    7.86
  -3   9   8   39.20    8.58
  -3   9   7   -0.04    9.39
   3  -9  -7    4.05    8.55
  -3   9   7  -12.20   10.51
  -3   9   6   46.96    9.59
  -3   9   6   24.60   11.75
   3  -9  -6   42.19    9.59
  -3   9   5    6.07   12.27
  -3   9   4   20.98   13.39
  -3   9   3   -3.49   13.24
  -3   9   3    3.61    5.04
  -3   9   3    4.59    6.03
  -3   9   2   42.92    6.66
  -3   9   2   49.99   13.49
  -3   9   2   35.20    4.96
  -3   9   2   44.40    5.80
  -3   9   2   63.84   13.83
  -3   9   1   52.46    6.72
  -3   9   1   54.75    5.22
  -3   9   1   50.52    5.93
  -3   9   1   32.33   13.65
  -3   9   0   67.22    7.08
  -3   9   0   74.71    6.40
  -3   9   0   72.59    5.68
  -3   9   0   68.41   13.13
  -3   9   0   78.22   13.69
  -3   9  -1   89.60   12.37
  -3   9  -1  127.58    8.11
  -3   9  -1  133.88    6.65
  -3   9  -1  101.46   13.80
  -3   9  -1   98.82   13.89
  -3   9  -2   13.37    4.93
  -3   9  -2   -2.47    8.97
  -3   9  -2    5.51   10.73
  -3   9  -3   93.09    6.06
  -3   9  -3   74.06   11.85
  -3   9  -4  243.33   10.18
  -3   9  -4  169.80   14.14
  -3   9  -5   62.18   13.12
   3  -9   5   69.87    5.88
  -3   9  -5   77.67    6.99
  -3   9  -6   35.27    4.94
  -3   9  -6   23.39    5.78
  -3   9  -6   25.70    6.43
   3  -9   6   16.69    5.57
  -3   9  -7   79.06    6.28
  -3   9  -7   85.91    6.83
  -3   9  -7   83.76    5.64
  -3   9  -7   78.06    6.91
   3  -9   7   70.61    6.58
  -3   9  -8   16.27    4.66
  -3   9  -8   19.14    6.29
  -3   9  -8   17.61    5.27
  -3   9  -8   14.11    6.11
  -3   9  -9   77.23    7.11
  -3   9  -9   59.54    5.14
  -3   9  -9   72.05    6.51
  -3   9  -9   59.47    5.63
  -3   9 -10   -8.49    6.35
  -3   9 -10    8.58    6.80
  -3   9 -10    4.41    4.16
  -3   9 -11   20.08    6.89
  -3   9 -12   -0.38    6.60
   3  -9  12    2.98    9.08
  -3   9 -13   -0.51    6.54
   3  -9  13    5.82   18.71
  -3   9 -14   19.08    6.30
   3  -9  14    2.83   17.79
  -3   9 -15   13.23    5.61
   3  -9  15   21.89   16.39
   3  -9  15   28.82    6.70
   3  -9  16   18.71    5.91
  -3   9 -16   13.22    9.29
  -3   9 -16   10.18    4.72
   3  -9  16   -1.42   14.41
   3  -9  16   15.44    6.18
   3  -9  17    2.70   11.92
   3  -9  17    9.90    4.84
   3  -8 -11    9.18    5.18
  -3   8  11   22.65    9.68
   3  -8 -10   86.64    7.33
  -3   8  10   81.55   12.48
   3  -8  -9    0.38    7.49
   3  -8  -8  122.07    9.71
  -3   8   8  109.55   10.54
   3  -8  -7   12.63    9.19
  -3   8   7    0.04   10.59
  -3   8   7   16.27    9.84
  -3   8   6   60.28   13.33
  -3   8   6  263.30   12.29
  -3   8   5   58.55   13.07
  -3   8   4   79.49    5.41
  -3   8   4   23.19   13.05
  -3   8   3    0.30    4.94
  -3   8   3    5.23    4.36
  -3   8   3   -3.03    6.04
  -3   8   3    5.37   14.53
  -3   8   3   16.37   12.40
  -3   8   2  105.41    7.27
  -3   8   2  103.99    5.84
  -3   8   2   95.63   14.43
  -3   8   2   90.38   13.10
  -3   8   2  104.10    6.54
  -3   8   1   59.06   13.35
  -3   8   1   37.59   12.30
  -3   8   1   71.02    5.88
  -3   8   1   64.51    6.64
  -3   8   1   70.83    5.30
  -3   8   1   35.41   12.45
  -3   8   0  400.43   19.16
  -3   8   0  413.44   19.14
  -3   8   0  454.95   15.28
  -3   8   0  422.44   14.76
  -3   8   0  437.63   15.54
  -3   8  -1   94.76   12.33
  -3   8  -1   86.06    6.91
  -3   8  -1   86.73    5.65
  -3   8  -1   74.42   12.08
  -3   8  -1   89.46    8.94
  -3   8  -1   92.88   12.13
  -3   8  -2  512.63   20.63
  -3   8  -2  449.26   21.03
  -3   8  -3  330.68   11.55
  -3   8  -3  330.68   12.40
  -3   8  -4   68.81    6.48
  -3   8  -4   77.01   11.29
  -3   8  -5   17.46   12.15
  -3   8  -5   30.15    4.62
  -3   8  -5   31.66    5.33
  -3   8  -5   26.44    5.97
   3  -8   5   22.46    4.88
  -3   8  -6  192.51   15.98
  -3   8  -6  175.72    7.80
  -3   8  -6  198.18    8.88
  -3   8  -6  190.85    8.65
  -3   8  -6  180.24    8.33
  -3   8  -7  112.72    5.95
  -3   8  -7  100.88    7.02
  -3   8  -7  108.52    7.10
  -3   8  -7  108.68    6.38
  -3   8  -8  446.07   14.98
  -3   8  -8  420.47   15.56
  -3   8  -8  404.84   15.27
  -3   8  -9   69.40    7.44
  -3   8  -9   73.01    5.52
  -3   8  -9   97.43    5.32
  -3   8  -9  113.25    7.48
  -3   8 -10  137.51    8.72
  -3   8 -11   42.88    7.19
   3  -8  12  141.56   19.76
  -3   8 -12  142.08    8.93
   3  -8  13   46.88   18.81
  -3   8 -13   92.26    7.65
   3  -8  14   86.44   18.74
  -3   8 -14  132.61    8.20
   3  -8  15   97.57    8.05
   3  -8  15   93.49   17.27
  -3   8 -15  107.43    7.17
  -3   8 -16   22.64    8.94
  -3   8 -16   87.43    5.88
   3  -8  16   37.61   14.67
   3  -8  16   78.59    6.61
   3  -8  17    6.93   11.56
  -3   8 -17    3.15    3.57
  -3   7  12   26.46    9.23
   3  -7 -12   11.82    5.14
   3  -7 -11   -7.21    6.26
   3  -7 -10   66.32    8.03
  -3   7   9   35.99    9.39
   3  -7  -9   30.90    8.42
  -3   7   8   20.31    9.98
   3  -7  -8   12.94    8.98
  -3   7   7   45.91   10.27
   3  -7  -7   57.00    9.76
  -3   7   6    6.64    9.79
  -3   7   6   -0.69   10.89
  -3   7   5   -4.31   11.23
  -3   7   4  112.10    5.95
  -3   7   4   28.81   12.02
  -3   7   3    3.57   11.09
  -3   7   3   14.35    5.79
  -3   7   3   17.10    4.35
  -3   7   3   15.95    4.89
  -3   7   2  135.02    6.90
  -3   7   2  132.05    7.53
  -3   7   2  135.43    6.33
  -3   7   1  322.22   11.71
  -3   7   1  276.37   15.73
  -3   7   1  317.52   12.04
  -3   7   1  316.50   11.21
  -3   7   1  265.56   15.29
  -3   7   0    4.29    4.90
  -3   7   0   10.11   10.35
  -3   7   0   10.47   10.76
  -3   7   0    2.11    5.63
  -3   7   0    0.11    4.27
  -3   7   0    8.12    7.83
  -3   7   0   12.54   10.57
  -3   7  -1  121.46   11.95
  -3   7  -1  150.05   11.91
  -3   7  -1  157.64   11.99
  -3   7  -1  146.65   10.37
  -3   7  -2   31.48    4.48
  -3   7  -2   32.50    9.97
  -3   7  -3   78.99   10.37
  -3   7  -3   93.01    6.39
  -3   7  -4    7.84   10.42
  -3   7  -4   13.45    5.47
  -3   7  -4   18.71    4.70
  -3   7  -5   51.22    4.62
  -3   7  -5   57.54   12.02
  -3   7  -5   59.78    5.33
  -3   7  -5   50.70    5.85
  -3   7  -5   53.85    5.15
  -3   7  -6   23.54   13.74
  -3   7  -6   24.65    5.40
  -3   7  -6   17.93    4.57
  -3   7  -6   11.10    4.13
  -3   7  -6   20.20    5.21
  -3   7  -7   13.42    5.42
  -3   7  -7    7.98    4.60
  -3   7  -7    7.41    5.58
  -3   7  -7   15.43    4.08
  -3   7  -8   21.66    4.46
  -3   7  -8   33.51    4.27
  -3   7  -8   30.54    6.10
  -3   7  -9   -1.96    5.79
  -3   7  -9    7.25    6.22
  -3   7  -9   -0.48    3.67
  -3   7 -10   14.61    6.68
  -3   7 -11    7.24    6.81
   3  -7  12    8.75   18.30
  -3   7 -12   41.74    7.13
  -3   7 -13   35.17    6.95
   3  -7  13   57.88   18.39
   3  -7  14    3.08    7.80
  -3   7 -14    7.94    6.31
   3  -7  15   33.10   16.04
   3  -7  15   14.29    6.67
  -3   7 -15   20.73    5.67
  -3   7 -15    0.93    9.72
   3  -7  16    0.39    5.33
   3  -7  16    2.37   13.82
  -3   7 -16   -3.47    4.61
   3  -7  17   13.15   10.92
  -3   7 -17   -2.21    3.48
  -3   6  13    9.80    8.65
   3  -6 -12   52.98    6.44
   3  -6 -11    0.14    7.21
   3  -6 -10  174.45   10.52
   3  -6  -9   -3.33    8.55
  -3   6   9   -0.75    9.78
   3  -6  -8  184.48   11.32
  -3   6   8  155.65   12.14
   3  -6  -7   23.02    9.58
  -3   6   7   25.64   10.13
  -3   6   6  202.46   11.28
  -3   6   6   40.00   11.03
  -3   6   5    0.37    9.97
  -3   6   4  129.66    7.98
  -3   6   4  125.74    6.37
  -3   6   4  116.80   11.11
  -3   6   3   47.75   11.72
  -3   6   3   85.29    5.59
  -3   6   3   75.23    6.39
  -3   6   3   45.86   10.22
  -3   6   3   92.25    5.06
  -3   6   2  193.04   12.43
  -3   6   2  206.87    8.27
  -3   6   2  184.37   12.13
  -3   6   2  191.74    7.84
  -3   6   2  198.02    8.74
  -3   6   1    8.42    4.13
  -3   6   1   10.13    5.49
  -3   6   1    2.33    7.47
  -3   6   1    6.28    4.67
  -3   6   1   -1.84    9.61
  -3   6   1    3.30   10.20
  -3   6   1   -0.16    9.54
  -3   6   0  507.23   17.35
  -3   6   0  550.79   17.84
  -3   6   0  568.95   19.21
  -3   6   0  547.00   17.69
  -3   6   0  507.97   20.43
  -3   6   0  554.57   19.87
  -3   6   0  589.48   20.17
  -3   6   0  575.35   18.42
  -3   6  -1  107.64    5.56
  -3   6  -1  122.06    9.71
  -3   6  -1  117.28   11.39
  -3   6  -1  123.25   10.26
  -3   6  -2  350.07   16.76
  -3   6  -2  418.22   13.81
  -3   6  -2  469.70   16.74
  -3   6  -2  346.09   13.44
  -3   6  -2  422.01   14.04
  -3   6  -3   33.23    9.61
  -3   6  -3   33.05    5.44
  -3   6  -3   37.71    4.72
  -3   6  -4  274.87   13.84
  -3   6  -4  253.03    9.66
  -3   6  -4  246.40   10.03
  -3   6  -4  249.37    9.28
  -3   6  -5   22.95   11.69
  -3   6  -5   26.05    4.54
  -3   6  -5   25.51    5.22
   3  -6   5   31.96   13.35
  -3   6  -5   22.11    3.97
  -3   6  -6  488.12   16.58
  -3   6  -6  462.67   16.23
  -3   6  -6  485.32   15.94
  -3   6  -6  464.15   16.44
  -3   6  -7  349.88   12.20
  -3   6  -7  267.22   13.00
  -3   6  -7  303.93   11.36
  -3   6  -7  348.79   11.14
  -3   6  -7  263.28   12.32
  -3   6  -8  280.16    9.90
  -3   6  -8  267.32   12.47
  -3   6  -9   43.28    8.67
  -3   6  -9   58.06    6.74
  -3   6 -10  162.36    8.79
  -3   6 -10  108.72   10.41
   3  -6  11    6.84   18.38
  -3   6 -11    2.55    9.21
  -3   6 -11    9.34    6.95
  -3   6 -12  262.10   10.88
   3  -6  12  214.76   20.15
  -3   6 -13  173.15    9.66
   3  -6  13  179.13   19.68
   3  -6  14  176.84    9.95
  -3   6 -14  180.40    9.34
   3  -6  15   79.11    7.00
  -3   6 -15   84.13    6.54
   3  -6  15   68.75   15.90
   3  -6  16   31.52    5.06
   3  -6  16   15.94   13.18
  -3   6 -16   23.27    4.65
   3  -6  17    8.12    3.81
   3  -6  17    4.66   10.07
  -3   5  14   -4.16    7.73
   3  -5 -13    2.54    5.52
   3  -5 -12   20.51    6.80
   3  -5 -11   -5.85    7.64
   3  -5 -10   -3.72    8.38
   3  -5  -9  116.68    9.90
  -3   5   9  105.44   11.08
  -3   5   8    5.41   14.53
   3  -5  -8    3.77    9.33
  -3   5   8    2.56   10.45
  -3   5   7   53.80   10.14
  -3   5   7   32.77   14.69
  -3   5   6  127.26   14.91
  -3   5   5   -1.19    9.01
  -3   5   5    9.94    3.91
  -3   5   5   -3.91   13.05
  -3   5   4  140.60   15.34
  -3   5   4  253.36   11.02
  -3   5   4  242.14   12.69
  -3   5   4  341.82   10.15
  -3   5   4  232.02    9.26
  -3   5   3   32.78    4.55
  -3   5   3   23.96   12.33
  -3   5   3   10.36    8.91
  -3   5   3   17.55    6.40
  -3   5   3    3.20   11.07
  -3   5   3   32.90    4.13
  -3   5   2   71.33    4.84
  -3   5   2   93.36   11.68
  -3   5   2   94.88    9.49
  -3   5   2   81.52    5.42
  -3   5   2   84.53    6.14
  -3   5   1   41.76    7.27
  -3   5   1   47.72    9.50
  -3   5   1   46.50    9.11
  -3   5   1   50.71    4.35
  -3   5   1   53.39    5.67
  -3   5   1   56.63    4.92
  -3   5   1   45.12    4.33
  -3   5   1   23.82   10.10
  -3   5   0  247.55   11.85
  -3   5   0  218.73    8.33
  -3   5   0  238.04   12.76
  -3   5   0  213.81    8.29
  -3   5  -1   62.82    9.44
  -3   5  -1   45.61    9.80
  -3   5  -1   61.42   10.23
  -3   5  -1   76.35    4.66
  -3   5  -1   61.77    4.54
  -3   5  -2  793.33   25.83
  -3   5  -2  812.26   25.93
  -3   5  -2  805.31   26.02
   3  -5   2  807.47   29.20
  -3   5  -2  787.95   27.59
  -3   5  -3   95.15    4.98
  -3   5  -3   86.05    5.15
  -3   5  -3   86.20    5.47
  -3   5  -3   86.46    6.02
   3  -5   3  114.79   13.38
  -3   5  -3   85.40    5.28
  -3   5  -3   90.34   10.13
   3  -5   3   98.47   10.88
  -3   5  -4  127.12    6.41
   3  -5   4  157.77   14.03
  -3   5  -4  135.70    6.99
   3  -5   4  171.22   15.55
  -3   5  -4  158.10   11.62
  -3   5  -4  128.55    5.95
  -3   5  -5   33.00    3.94
  -3   5  -5   31.87    4.28
  -3   5  -5   22.20    6.93
   3  -5   5   30.95   12.41
  -3   5  -5   37.33   11.83
  -3   5  -5   34.42    5.13
   3  -5   5   44.40   13.02
  -3   5  -6   21.51    7.18
  -3   5  -6   24.20    3.93
  -3   5  -6   28.96    5.84
  -3   5  -6   22.59    4.01
  -3   5  -7  104.23    8.87
  -3   5  -7   95.94    6.99
  -3   5  -8  108.05    9.67
  -3   5  -9    1.35    9.55
  -3   5 -10   64.35   10.66
   3  -5  10   89.06   18.02
  -3   5 -11    9.84   10.35
   3  -5  11   44.93   17.99
  -3   5 -12    4.52   10.00
   3  -5  12   13.75   17.59
  -3   5 -13    1.86    9.46
   3  -5  13   -0.38   17.34
  -3   5 -13   15.51    6.75
  -3   5 -14    5.99    8.64
   3  -5  14   19.90   16.45
  -3   5 -14   13.32    6.06
   3  -5  15    6.68    5.54
   3  -5  15    5.69   14.70
  -3   5 -15    3.56    5.21
   3  -5  16    8.15   12.08
  -3   5 -16    9.00    4.14
   3  -4 -14    7.97    4.82
   3  -4 -13   14.48    6.30
   3  -4 -12  121.84    8.72
   3  -4 -11   17.64    8.00
  -3   4  11   22.99   13.80
   3  -4 -10  235.28   11.68
  -3   4  10  172.71   17.27
  -3   4   9   43.97   15.71
  -3   4   9   53.36   10.82
   3  -4  -9   36.71    9.14
  -3   4   8  337.08   21.58
  -3   4   8  454.14   17.96
   3  -4  -8  424.63   16.89
  -3   4   8  372.53   25.78
  -3   4   7   78.47   15.36
  -3   4   7  106.76   20.10
  -3   4   7   81.89   10.20
  -3   4   6  652.94   30.68
  -3   4   6  772.22   28.43
  -3   4   5    1.20    3.76
  -3   4   5   17.55   12.85
  -3   4   4  345.73   21.08
  -3   4   4  344.79   12.55
  -3   4   4  375.78   13.30
  -3   4   4  338.03   11.39
  -3   4   3   46.32   12.41
  -3   4   3   38.31    4.12
  -3   4   3   46.57    4.53
  -3   4   3   43.62    3.90
  -3   4   3   41.11   11.69
  -3   4   3   54.52    6.43
  -3   4   2  504.97   18.22
  -3   4   2  546.32   18.45
  -3   4   2  488.79   18.05
   3  -4  -2  491.80   21.84
  -3   4   1  189.90    8.07
  -3   4   1  169.38    6.96
  -3   4   1  198.88    7.58
  -3   4   1  190.37    8.78
  -3   4   1  171.92    7.20
  -3   4   0 1458.98   49.32
  -3   4   0 1525.08   47.97
  -3   4   0 1423.71   48.02
  -3   4  -1   26.67    8.98
   3  -4   1   23.14    5.77
  -3   4  -1   25.39    5.06
  -3   4  -1   25.15    3.69
  -3   4  -1   27.20    4.31
  -3   4  -1   31.07    3.84
  -3   4  -1   38.25    9.02
  -3   4  -1   31.47    9.11
  -3   4  -2 1914.76   60.14
  -3   4  -2 1838.70   59.12
  -3   4  -2 1892.18   60.07
   3  -4   2 1931.71   61.55
  -3   4  -2 1803.43   59.06
  -3   4  -2 1827.31   59.16
   3  -4   3   11.00    9.81
  -3   4  -3    1.63    4.09
  -3   4  -3    3.84    8.95
  -3   4  -3    4.34    3.71
  -3   4  -3    4.12    3.80
  -3   4  -3    2.08    4.89
   3  -4   3    3.70   11.53
  -3   4  -3    4.16    3.78
  -3   4  -4  712.22   23.28
  -3   4  -4  707.47   23.47
  -3   4  -4  693.25   23.30
  -3   4  -4  733.77   24.37
  -3   4  -4  727.69   23.62
  -3   4  -4  776.87   26.03
  -3   4  -4  715.15   24.09
   3  -4   5  161.03   16.04
  -3   4  -5  133.81    7.59
  -3   4  -5  128.39    8.88
  -3   4  -5  140.67    6.18
  -3   4  -5  139.86    6.28
  -3   4  -5  157.63   13.28
  -3   4  -5  154.07    6.08
  -3   4  -6  175.07    9.56
  -3   4  -6  149.60    6.00
  -3   4  -6  140.72    6.20
  -3   4  -6  168.23    7.80
  -3   4  -7  225.58    7.97
  -3   4  -7  211.30    9.36
   3  -4   9   23.41   16.37
   3  -4  10  129.74   18.16
   3  -4  11   -7.57   17.47
   3  -4  12  153.55   18.90
   3  -4  13   48.90   17.14
  -3   4 -13   43.59   10.66
   3  -4  14   42.48   16.02
  -3   4 -14   30.03    9.36
   3  -4  15   21.58   13.80
  -3   4 -15   14.57    4.96
  -3   4 -15    5.86    7.45
   3  -4  15   11.98    4.85
   3  -4  16   -1.11   10.72
  -3   4 -16    4.07    3.81
  -3   3  15    7.23    5.40
   3  -3 -14    4.97    5.50
  -3   3  13   -2.96   12.45
   3  -3 -13   17.94    6.80
  -3   3  13   36.20   17.91
  -3   3  12   22.10   14.32
   3  -3 -12   10.95    7.47
  -3   3  12   14.34   19.62
  -3   3  11   -7.10   15.60
  -3   3  11   -7.30   20.42
   3  -3 -11   -6.65    8.07
  -3   3  10    2.25   20.84
   3  -3 -10    5.92    8.31
  -3   3   9  127.76   21.74
   3  -3  -9  153.02   10.42
  -3   3   8   25.13   19.79
  -3   3   8   23.75    9.90
   3  -3  -8   26.59    8.58
  -3   3   7   22.35   18.28
  -3   3   7   66.47    9.65
  -3   3   6  436.07   22.66
  -3   3   5    4.12    5.94
  -3   3   5    0.36   15.22
  -3   3   5   10.03   12.85
  -3   3   5    3.45    7.42
  -3   3   5   25.01   13.89
  -3   3   5    3.92    7.25
  -3   3   5   17.58    3.66
  -3   3   4   10.43    3.82
  -3   3   4   15.18   13.97
  -3   3   4   14.05   12.80
  -3   3   4   10.53    3.26
  -3   3   4    7.46    3.44
  -3   3   4   17.47   11.99
  -3   3   4   17.56    6.93
  -3   3   4   14.26    6.15
  -3   3   3  164.00    6.47
  -3   3   3  163.11    9.19
  -3   3   3  178.50    6.86
  -3   3   3  156.24    6.31
  -3   3   3  172.80    8.55
  -3   3   3  169.18    8.41
  -3   3   2    3.64    6.01
  -3   3   2   18.20    3.80
  -3   3   2    1.88    6.41
   3  -3  -2   10.44    6.39
  -3   3   2   14.23    3.49
  -3   3   2    0.90   10.33
  -3   3   2   14.05    4.18
  -3   3   1  294.11   10.92
  -3   3   1  300.21   10.76
  -3   3   1  326.17   11.10
  -3   3   0  473.12   14.61
  -3   3   0  461.30   16.15
   3  -3   0  436.57   16.92
   3  -3   1  309.21   12.96
  -3   3  -1  345.90   13.98
  -3   3  -2  453.78   13.90
  -3   3  -2  425.06   15.60
  -3   3  -2  457.19   15.15
  -3   3  -2  330.80   12.77
   3  -3   2  420.50   16.84
   3  -3   2  469.13   19.12
  -3   3  -2  352.73   12.94
  -3   3  -2  365.38   12.74
  -3   3  -3  568.64   19.15
  -3   3  -3  578.84   18.99
  -3   3  -3  578.95   19.20
  -3   3  -3  608.03   19.87
  -3   3  -3  568.29   18.98
  -3   3  -4    1.80    7.29
  -3   3  -4    1.81    5.57
   3  -3   4    5.52   12.30
   3  -3   4    1.15    6.89
  -3   3  -4    3.38    3.53
  -3   3  -4    4.50    3.28
  -3   3  -4    3.24    3.55
  -3   3  -5   44.59    3.90
  -3   3  -5   39.95    3.74
  -3   3  -5   51.18    8.15
  -3   3  -5   52.11    5.93
  -3   3  -5   54.99    5.73
  -3   3  -6  218.90    9.66
  -3   3  -6  265.74   10.15
   3  -3   9   -8.10   16.04
   3  -3  10   17.55   17.11
   3  -3  11   40.43   17.41
   3  -3  12  -20.34   17.07
  -3   3 -13    6.37   10.52
   3  -3  13    5.77   16.46
  -3   3 -14   24.31    9.54
   3  -3  14   22.98    5.74
   3  -3  14    0.73   14.75
  -3   3 -15    7.14    7.47
   3  -3  15   -7.86   12.36
  -3   3 -15   -0.59    4.51
  -3   3 -16   -0.70    3.34
  -3   2  15   -0.61    6.38
  -3   2  14   34.68   16.73
  -3   2  14   11.01   12.59
  -3   2  13   64.79   19.05
   3  -2 -13   43.63    7.33
  -3   2  13   45.09   14.72
   3  -2 -12  127.16    9.10
  -3   2  12  152.45   20.92
   3  -2 -11  194.95   10.74
  -3   2  11  174.71   22.26
   3  -2 -10  260.59   12.36
  -3   2  10  220.55   23.10
   3  -2  -9   21.82    8.34
  -3   2   9   86.00   19.79
   3  -2  -8  435.40   17.04
  -3   2   8  372.45   24.38
  -3   2   7   20.56   16.76
  -3   2   6  889.97   33.43
  -3   2   5   68.80    8.29
  -3   2   5   66.83   15.06
  -3   2   5   60.92   14.36
  -3   2   5   83.42    7.68
  -3   2   5   62.93    4.36
  -3   2   4  569.98   19.32
  -3   2   4  536.04   19.06
  -3   2   4  563.11   22.09
  -3   2   4  522.73   26.29
  -3   2   4  549.75   22.46
  -3   2   3  115.24   11.64
   3  -2  -1   42.60    8.96
   3  -2   0 2488.82   81.40
   3  -2   0 2553.45   82.32
   3  -2   1   68.67   10.16
   3  -2   1   60.48    8.90
  -3   2  -2 2647.54   84.82
   3  -2   2 2620.25   88.07
   3  -2   3   64.85   12.80
  -3   2  -3   39.12    7.24
  -3   2  -4  943.61   30.53
  -3   2  -4  919.72   30.75
  -3   2  -4  933.29   31.47
   3  -2   5  137.87   16.22
  -3   2  -5  127.89    7.21
  -3   2  -6  393.00   14.56
  -3   2  -7   21.63    6.93
   3  -2   7    8.86   13.79
   3  -2   8  237.48   17.56
  -3   2  -8  232.58   11.26
   3  -2   9   13.88   16.19
   3  -2  10   78.46   17.36
   3  -2  11   27.61   17.01
   3  -2  12  125.66   17.51
   3  -2  13   10.19   15.64
   3  -2  14   15.46   13.60
  -3   2 -14   16.51    9.22
  -3   2 -15    0.83    4.07
  -3   2 -15   -4.33    7.10
   3  -2  15    9.17   10.73
  -3   1  16   -0.47    8.86
  -3   1  16   15.18    5.80
  -3   1  15   13.54   15.13
  -3   1  15    6.79   11.90
  -3   1  14   29.46   17.62
   3  -1 -13    6.55    7.09
  -3   1  13   10.53   19.07
  -3   1  12   24.07   19.89
   3  -1 -12    3.57    7.30
  -3   1  11  -25.75   20.26
   3  -1 -11    1.90    7.76
  -3   1  10    2.68   19.50
   3  -1 -10   -3.05    7.79
  -3   1   9   28.74   18.64
   3  -1  -9   83.47    8.09
  -3   1   8   62.26   17.79
   3  -1  -8  144.73    8.69
  -3   1   7   -7.32   15.23
  -3   1   6   44.73   14.10
  -3   1   6   50.99    8.88
  -3   1   6   51.14   15.75
  -3   1   6   46.46    6.14
  -3   1   6   41.29    6.64
  -3   1   5   25.11   12.75
  -3   1   5   12.13    8.21
  -3   1   5   34.27    8.18
  -3   1   5   28.98    6.96
  -3   1   4    5.92   10.71
  -3   1   4   11.92    6.22
   3  -1  -4   17.29   12.76
   3  -1  -3  395.53   20.71
  -3   1   3  458.17   17.86
   3  -1  -2   79.69   10.84
   3  -1  -1  321.62   16.63
   3  -1   0  348.69   15.91
   3  -1   0  329.31   12.73
   3  -1   1  525.30   20.58
   3  -1   1  524.36   21.72
   3  -1   2   32.13   11.74
   3  -1   3  833.88   32.66
  -3   1  -3  822.22   27.61
  -3   1  -3  832.48   27.43
  -3   1  -3  784.16   26.00
  -3   1  -4   27.56    5.45
  -3   1  -4   16.63    9.55
   3  -1   4   17.25   13.25
  -3   1  -5  225.82   10.35
   3  -1   5  226.76   18.72
  -3   1  -5  205.84    9.40
  -3   1  -6  593.91   20.54
  -3   1  -6  580.82   20.08
  -3   1  -7    4.76    8.05
  -3   1  -7    0.13    7.16
   3  -1   7    3.25   14.01
  -3   1  -7   -2.38    9.86
  -3   1  -8   18.01   10.03
   3  -1   8   36.13   15.35
  -3   1  -8   31.79    8.08
   3  -1   9   38.53   16.64
  -3   1  -9   50.96    8.66
   3  -1  10    4.88   16.57
  -3   1 -10    4.59    8.62
   3  -1  11   27.18   16.20
   3  -1  12   35.27   15.81
   3  -1  13   -3.52   14.08
  -3   1 -14   12.10    8.80
   3  -1  14   -2.09   11.73
  -3   1 -15    9.89    6.49
  -3   1 -15   10.01    3.62
  -3   0  16    4.66   13.35
  -3   0  16    9.86   11.28
  -3   0  15   11.04   16.10
  -3   0  14   30.56   18.20
  -3   0  13   33.49   19.21
  -3   0  12   94.79   20.27
  -3   0  11   26.28   19.80
  -3   0  10   28.28   18.56
  -3   0   9   -3.68   17.22
  -3   0   8  100.96   16.43
  -3   0   7    0.29    9.50
  -3   0   7    7.55   13.78
  -3   0   6  355.01   14.38
  -3   0   6  360.02   17.05
   3   0  -5    6.67   13.39
  -3   0   5    6.65    7.09
  -3   0   5    7.27    8.56
  -3   0   4  524.17   17.91
   3   0  -4  459.05   23.63
   3   0  -3   27.66   11.74
   3   0  -2  853.24   32.66
   3   0  -1  163.86   12.54
   3   0   0 2040.40   67.12
   3   0   1  771.60   29.45
   3   0   1  775.53   29.77
  -3   0  -2 2231.85   71.83
   3   0   2 2299.20   76.87
   3   0   2 2321.11   76.78
  -3   0  -3   77.11    9.74
   3   0   3   98.67   14.81
  -3   0  -4 1704.32   55.37
   3   0   4 1754.44   62.87
  -3   0  -4 1680.17   54.24
  -3   0  -5    0.92    5.97
   3   0   5    5.55   11.88
  -3   0  -5    3.03    7.52
  -3   0  -5   -3.45    9.05
  -3   0  -6  950.62   28.67
  -3   0  -6  885.01   28.20
   3   0   6  714.99   30.72
  -3   0  -6  705.72   29.20
   3   0   7   41.15   14.54
  -3   0  -7   49.47    8.71
  -3   0  -7   54.28    7.90
  -3   0  -8  257.92   12.36
  -3   0  -8  239.58   11.88
  -3   0  -9  114.79    9.62
   3   0   9   75.00   16.93
  -3   0 -10  318.46   13.65
   3   0  10  222.49   19.66
  -3   0 -11   12.88    8.14
   3   0  11  -18.51   15.56
  -3   0 -12  398.02   14.40
   3   0  12  188.83   19.02
  -3   0 -13   -1.04    6.29
  -3   0 -13   10.90    9.91
   3   0  13    3.11   12.49
  -3   0 -14   26.49    8.12
  -3   0 -14   46.81    5.39
  -3  -1  17    9.99   10.07
  -3  -1  16   15.18   14.30
  -3  -1  16    5.70   13.13
  -3  -1  15   -5.25   16.51
  -3  -1  14    9.81   17.90
  -3  -1  13   22.19   18.69
  -3  -1  12   16.68   18.86
  -3  -1  11    7.41   18.36
  -3  -1  10 2809.77   91.94
  -3  -1   9    7.41   15.76
  -3  -1   9   34.98   11.13
  -3  -1   8   30.35   14.18
  -3  -1   8   42.81   10.31
  -3  -1   7   16.34    9.46
  -3  -1   7    9.33    8.35
  -3  -1   7   -0.04   12.63
  -3  -1   6  139.04   10.88
   3   1  -6  139.70   16.84
  -3  -1   6  179.55   10.17
  -3  -1   6  185.00   11.48
  -3  -1   5  270.07   10.97
  -3  -1   5  278.95   12.64
   3   1  -5  245.14   17.82
  -3  -1   5  260.00   10.11
  -3  -1   4  340.02   13.11
   3   1  -4  401.29   21.68
   3   1  -3   24.58   12.54
   3   1  -2  549.87   24.34
   3   1  -1   71.23    8.60
   3   1   0   73.33   11.24
  -3  -1  -1   46.84    7.15
   3   1   1   41.17   12.43
  -3  -1  -2  154.61    9.51
   3   1   2  146.72   15.31
  -3  -1  -2  158.85    9.06
  -3  -1  -3  441.53   15.64
  -3  -1  -3  484.41   17.67
   3   1   3  432.93   24.59
   3   1   3  479.34   24.90
  -3  -1  -4  611.96   20.34
   3   1   4  660.55   30.76
   3   1   4  616.73   30.29
  -3  -1  -4  552.35   21.65
  -3  -1  -5   29.45    6.60
  -3  -1  -5   34.35    8.45
  -3  -1  -6  327.58   13.31
  -3  -1  -6  371.07   14.35
  -3  -1  -7   10.81    8.67
  -3  -1  -7    4.17    7.71
   3   1   7    1.86   14.62
  -3  -1  -8   -2.69    9.03
   3   1   8   -6.19   15.32
  -3  -1  -8   -1.52    8.24
  -3  -1  -9  113.21    9.51
   3   1   9   85.04   16.54
  -3  -1 -10   16.38    8.15
   3   1  10   15.99   15.39
  -3  -1 -11    7.02    7.67
   3   1  11    7.89   14.30
  -3  -1 -12    4.26    6.83
   3   1  12   -5.33   12.72
  -3  -1 -13   19.79    9.26
  -3  -1 -13   26.36    5.80
  -3  -1 -14    4.64    6.75
   3   1  14    2.81    7.12
  -3  -2  18   14.07    4.86
  -3  -2  17    0.45    6.53
  -3  -2  17   13.10   12.08
  -3  -2  17    1.03   11.69
  -3  -2  16   12.73   14.82
  -3  -2  15  -22.16   16.82
  -3  -2  14   66.60   18.19
  -3  -2  13  126.64   19.24
  -3  -2  12  101.50   18.79
  -3  -2  11    7.50   17.12
  -3  -2  10   30.62   11.57
  -3  -2  10    5.48   15.70
  -3  -2   9   60.95   10.95
  -3  -2   9   22.77   14.51
  -3  -2   8  274.33   12.87
  -3  -2   8  150.36   15.00
  -3  -2   7  257.97    9.83
  -3  -2   7  276.69    9.52
  -3  -2   7  288.97   13.16
  -3  -2   7  215.89   15.06
  -3  -2   7  232.12   11.02
  -3  -2   6 1027.32   34.05
  -3  -2   6 1042.56   33.74
  -3  -2   6 1130.39   35.55
  -3  -2   6 1084.18   34.46
  -3  -2   6 1036.89   33.63
  -3  -2   6 1031.10   33.62
  -3  -2   6  960.05   37.45
   3   2  -6  928.05   41.44
  -3  -2   5   10.93    5.54
  -3  -2   5   23.35    8.73
  -3  -2   5   10.71    6.50
  -3  -2   5   28.96    4.64
  -3  -2   5   19.97    4.49
   3   2  -5   20.90   14.51
  -3  -2   4  548.00   18.54
  -3  -2   4  557.77   18.62
   3   2  -3   71.85   13.99
  -3  -2   2  698.71   23.42
   3   2  -2  706.23   26.74
  -3  -2   1 1050.38   33.92
  -3  -2   1 1027.90   33.86
   3   2  -1 1072.55   38.18
  -3  -2   1 1133.29   37.37
  -3  -2   0 1551.52   50.02
  -3  -2   0 1533.64   49.57
  -3  -2   0 1523.60   49.53
   3   2   0 1698.17   55.32
  -3  -2   0 1727.69   54.71
  -3  -2  -1  527.79   20.02
   3   2   1  599.02   26.84
  -3  -2  -1  569.27   18.92
  -3  -2  -1  567.19   18.90
  -3  -2  -1  602.89   26.79
   3   2   2 1239.71   45.45
  -3  -2  -2 1140.12   36.92
  -3  -2  -2 1277.89   46.24
  -3  -2  -2 1131.24   36.94
   3   2   3   93.47   16.06
  -3  -2  -3   81.73    5.96
  -3  -2  -3  104.01   16.83
  -3  -2  -3   77.82    6.12
  -3  -2  -3   94.24    5.13
  -3  -2  -3   84.80    5.55
  -3  -2  -3   58.36    8.86
  -3  -2  -4  566.02   18.92
  -3  -2  -4  466.15   17.60
  -3  -2  -5   -1.40    6.86
  -3  -2  -5    2.80    8.84
  -3  -2  -6  347.61   14.59
  -3  -2  -6  297.97   13.31
  -3  -2  -7    8.95    8.19
  -3  -2  -7   12.91    9.24
  -3  -2  -8  129.82   10.13
  -3  -2  -8  108.50    9.68
  -3  -2  -9   -1.26    8.09
  -3  -2  -9    3.59    8.36
  -3  -2 -10  166.55   10.14
  -3  -2 -11   -1.38    7.05
  -3  -2 -12   25.02   10.15
  -3  -2 -12   85.15    6.96
  -3  -2 -13    3.91    7.15
  -3  -2 -13    8.44    4.73
  -3  -3  18   14.86   10.02
  -3  -3  18   -1.00    5.45
  -3  -3  17   20.26   12.46
  -3  -3  17   10.89    7.19
  -3  -3  16   12.32   14.97
  -3  -3  16    7.87    8.43
  -3  -3  15   56.50   17.09
  -3  -3  15  101.08   10.32
  -3  -3  14   -0.13   17.20
  -3  -3  14   23.71   10.18
  -3  -3  13  167.43   19.04
  -3  -3  12    0.40   16.91
  -3  -3  11   -2.08   15.68
  -3  -3  10   21.50   14.67
  -3  -3  10   76.84   11.59
  -3  -3   9   -4.67   12.94
  -3  -3   9    8.67   10.15
  -3  -3   8   46.59    9.83
  -3  -3   8   41.12   11.70
  -3  -3   8   51.46    4.59
  -3  -3   7    5.35    6.46
  -3  -3   7   11.35    8.19
  -3  -3   7   21.98   10.95
  -3  -3   7   13.33    4.69
  -3  -3   7   14.03    4.35
  -3  -3   7    3.80    6.19
  -3  -3   6  642.14   22.80
  -3  -3   6  696.88   22.33
  -3  -3   6  688.75   22.26
  -3  -3   6  676.84   22.31
  -3  -3   6  685.66   23.13
  -3  -3   6  649.68   22.92
  -3  -3   6  651.47   27.59
   3   3  -6  658.39   32.03
  -3  -3   5    7.50    9.65
  -3  -3   5   -0.32    6.41
  -3  -3   5    5.54    4.73
   3   3  -5   14.82   14.15
  -3  -3   5   10.11    5.76
  -3  -3   5    0.81    9.98
  -3  -3   5    1.12   10.28
  -3  -3   5    6.44    6.30
  -3  -3   5    9.03    4.72
  -3  -3   5    5.69    5.00
  -3  -3   5    8.05    4.72
  -3  -3   4  330.16   12.69
  -3  -3   4  344.52   12.65
  -3  -3   4  386.08   13.46
  -3  -3   4  364.42   12.89
   3   3  -4  366.38   21.79
  -3  -3   4  361.50   17.49
  -3  -3   4  364.13   15.29
  -3  -3   4  355.71   12.58
  -3  -3   3   94.11    5.90
  -3  -3   3   92.53    7.11
  -3  -3   3   78.73    9.42
  -3  -3   3   73.13    8.51
  -3  -3   3   85.09    5.49
   3   3  -3   91.56   15.04
   3   3  -3   70.19   10.69
  -3  -3   2  309.08   10.55
  -3  -3   2  262.66   10.66
   3   3  -2  272.21   16.31
  -3  -3   2  287.88   15.23
   3   3  -1   37.29   12.64
  -3  -3   1   55.08   12.06
  -3  -3   1   55.35    4.90
  -3  -3   1   46.81    5.44
  -3  -3   1   46.12    5.22
  -3  -3   1   45.31    5.33
  -3  -3   1   42.83    9.39
  -3  -3   1   46.74    7.31
  -3  -3   0   78.81    7.78
  -3  -3   0   54.41    5.26
  -3  -3   0   60.49    5.42
  -3  -3   0   56.10    5.69
   3   3   0   69.69   14.55
  -3  -3   0   62.17   13.40
  -3  -3  -1   88.20    8.68
  -3  -3  -1   48.77    5.14
  -3  -3  -1   47.51    5.14
  -3  -3  -1   49.81    5.40
   3   3   1   80.65   15.60
  -3  -3  -1   72.30   14.57
  -3  -3  -2  243.53   20.38
   3   3   2  267.31   20.92
  -3  -3  -2  242.93    9.88
  -3  -3  -2  268.73    9.86
  -3  -3  -2  265.97    9.87
  -3  -3  -3   36.65    4.76
  -3  -3  -3   37.04    6.01
  -3  -3  -3   37.63    5.38
  -3  -3  -4  248.56   11.21
  -3  -3  -4  302.03   13.21
  -3  -3  -5   -0.18    7.30
  -3  -3  -5    0.25    9.34
  -3  -3  -6  102.30    8.89
  -3  -3  -6  127.18   10.70
  -3  -3  -7   44.09    8.47
  -3  -3  -7   47.93    9.66
  -3  -3  -8    3.24    8.00
  -3  -3  -8    8.96    8.63
  -3  -3  -9  103.42    8.77
  -3  -3  -9   92.78    9.02
  -3  -3 -10   10.51    7.19
  -3  -3 -11    4.15   10.31
  -3  -3 -11   18.94    6.36
  -3  -3 -12   12.30    5.14
  -3  -3 -12   16.20    8.69
  -3  -3 -12    4.59    7.81
  -3  -4  18    6.25   11.21
  -3  -4  18    5.83    6.03
  -3  -4  17   -5.81    7.70
  -3  -4  17   -2.33   12.59
  -3  -4  16   87.95    9.63
  -3  -4  16   45.08   15.30
  -3  -4  15   50.75   10.03
  -3  -4  15   47.10   16.56
  -3  -4  14   90.51   10.81
  -3  -4  14   30.95   16.74
  -3  -4  13  274.17   13.32
  -3  -4  13   80.37   18.50
  -3  -4  12  243.39   12.65
  -3  -4  12  117.83   17.42
  -3  -4  11  180.15   13.25
  -3  -4  11   77.40   15.59
  -3  -4  10  146.49    9.39
  -3  -4  10  215.61   13.27
  -3  -4   9  351.66   14.02
  -3  -4   8  917.81   34.49
  -3  -4   8  915.86   41.12
  -3  -4   8 1093.50   33.81
  -3  -4   8 1074.05   33.74
  -3  -4   7  469.46   24.37
  -3  -4   7  517.72   16.94
  -3  -4   7  505.58   16.81
  -3  -4   7  508.26   16.89
  -3  -4   7  465.52   17.90
  -3  -4   7  543.26   18.30
  -3  -4   6 1059.65   39.69
   3   4  -6 1022.82   43.11
  -3  -4   6 1053.67   33.40
  -3  -4   6 1055.28   33.38
  -3  -4   6 1026.01   33.97
  -3  -4   6 1040.45   33.52
  -3  -4   6 1090.82   33.86
  -3  -4   5  146.30    6.99
  -3  -4   5  140.54    8.33
  -3  -4   5  137.93    8.23
   3   4  -5  133.75   17.25
  -3  -4   5  148.46   13.63
  -3  -4   5  133.87    7.68
  -3  -4   5  145.28    7.03
  -3  -4   5  141.29   10.13
  -3  -4   5  136.35   11.06
  -3  -4   5  102.40    9.76
  -3  -4   5  133.02   11.57
  -3  -4   4  620.52   20.94
  -3  -4   4  670.80   22.98
  -3  -4   4  659.35   21.41
  -3  -4   4  653.90   21.97
   3   4  -4  599.04   29.69
  -3  -4   4  601.99   26.50
  -3  -4   4  604.23   20.69
  -3  -4   3  349.90   12.12
  -3  -4   3  285.39   14.21
  -3  -4   3  348.14   12.34
  -3  -4   3  324.81   14.86
   3   4  -3  319.83   18.87
  -3  -4   3  326.43   17.14
  -3  -4   2 1405.55   42.71
  -3  -4   2 1271.60   42.79
  -3  -4   2 1436.86   43.82
   3   4  -2 1267.18   48.53
  -3  -4   2 1305.31   43.16
  -3  -4   2 1286.65   47.97
  -3  -4   2 1231.28   43.63
   3   4  -1  841.61   34.08
  -3  -4   1  844.83   33.49
  -3  -4   1  784.84   26.73
  -3  -4   1  779.32   26.03
  -3  -4   1  793.96   26.08
   3   4   0 1144.28   42.38
  -3  -4   0 1084.45   41.06
  -3  -4   0  955.91   32.34
  -3  -4   0  952.03   32.32
  -3  -4   0 1110.56   33.19
   3   4   1   61.14   15.78
  -3  -4  -1   70.22   15.48
  -3  -4  -1   56.90    8.60
  -3  -4  -1   48.36    5.23
  -3  -4  -1   44.45    5.19
  -3  -4  -1   46.11    5.45
  -3  -4  -2  169.51    7.50
  -3  -4  -2  164.95    7.60
  -3  -4  -2  170.36    7.50
  -3  -4  -3  -10.18    6.07
  -3  -4  -4   28.23    9.68
  -3  -4  -4   31.10    6.96
  -3  -4  -5   -0.75    9.80
  -3  -4  -5   -4.48    7.37
  -3  -4  -6  255.14   12.81
  -3  -4  -6  189.30   11.19
  -3  -4  -7   34.48    9.53
  -3  -4  -7   17.76    7.99
  -3  -4  -8   77.53    8.89
  -3  -4  -8   64.11    8.26
  -3  -4  -9   -0.40    7.11
  -3  -4  -9    5.35    7.61
  -3  -4  -9   11.34   12.05
  -3  -4 -10   26.92    6.57
  -3  -4 -10   21.35   10.44
  -3  -4 -11   10.00    5.39
  -3  -4 -11   13.14    9.15
  -3  -4 -11    6.40    8.29
  -3  -4 -12   16.34    7.11
   3   4  12   14.71    7.90
  -3  -4 -12   28.72    4.19
  -3  -5  18    5.96    6.43
  -3  -5  17   12.31    8.04
  -3  -5  16   -8.35   14.42
  -3  -5  16    5.69    9.04
  -3  -5  15   38.26   15.54
  -3  -5  15   63.17   10.24
  -3  -5  14   50.16   16.11
  -3  -5  14  118.30   11.19
  -3  -5  13   -9.98   15.40
  -3  -5  13   15.47   10.16
  -3  -5  12    4.22    7.33
  -3  -5  12   13.90    9.67
  -3  -5  11    0.47    7.65
  -3  -5  11   10.08    8.97
  -3  -5  11    8.14   11.99
  -3  -5  10    3.01    7.59
  -3  -5  10   15.23    4.26
  -3  -5  10   14.27    8.35
  -3  -5   9   -3.79    7.53
  -3  -5   9    5.55    4.89
  -3  -5   9    6.58    4.54
  -3  -5   9    6.33    4.56
  -3  -5   9    4.66    7.69
  -3  -5   8   25.35    7.62
  -3  -5   8   44.25    5.43
  -3  -5   8   47.51    5.14
  -3  -5   8   31.28   13.49
  -3  -5   7   10.94    7.47
  -3  -5   7   25.09    5.09
  -3  -5   7   27.61   12.78
  -3  -5   7   27.99    8.83
  -3  -5   7    7.30    7.13
  -3  -5   6  130.09    8.08
  -3  -5   6  138.34    8.72
  -3  -5   6  133.92   11.16
  -3  -5   6  140.80   14.74
  -3  -5   6  130.72   10.83
  -3  -5   5   21.14    8.99
   3   5  -5    6.71   14.94
  -3  -5   5   16.27    7.04
  -3  -5   5   20.71   11.83
  -3  -5   5   17.18    9.90
  -3  -5   5   20.46    6.44
  -3  -5   4    6.54   12.21
  -3  -5   4    1.63   10.61
   3   5  -4    9.91   11.70
   3   5  -4  -11.66   14.64
  -3  -5   4   10.67   10.31
  -3  -5   4   10.51    8.87
  -3  -5   3  157.64   15.14
  -3  -5   3  203.08    8.92
   3   5  -3  177.92   16.59
  -3  -5   3  199.87   12.14
  -3  -5   3  187.20    9.54
   3   5  -2   25.82   13.57
  -3  -5   2   17.98   12.78
  -3  -5   2   23.34    6.81
  -3  -5   2    7.76    9.24
  -3  -5   2    4.19    7.17
  -3  -5   1  371.49   14.79
   3   5  -1  376.74   23.53
  -3  -5   1  402.89   15.86
  -3  -5   1  346.47   22.50
  -3  -5   0   26.03   14.54
  -3  -5   0   19.35    7.83
  -3  -5   0   29.79    5.58
  -3  -5   0   34.73    5.33
  -3  -5   0   15.47   10.52
  -3  -5  -1  130.08    9.90
  -3  -5  -1  116.83   12.42
  -3  -5  -1  116.54    6.79
  -3  -5  -1  126.25    6.69
  -3  -5  -2   44.80    5.11
  -3  -5  -2   37.22    5.04
  -3  -5  -3   33.54    6.53
  -3  -5  -3   61.87   13.52
  -3  -5  -4   25.57    7.11
  -3  -5  -4   27.97   13.72
  -3  -5  -4   27.22   10.11
  -3  -5  -5   54.69   14.61
  -3  -5  -5   53.04    8.06
  -3  -5  -5   82.18   10.65
  -3  -5  -6   50.46   14.20
  -3  -5  -6   55.51    8.10
  -3  -5  -6   66.82   10.12
  -3  -5  -7   52.85   13.51
  -3  -5  -7   63.97    8.00
  -3  -5  -7   78.01    9.55
  -3  -5  -8   -0.03    7.97
  -3  -5  -8    1.00   12.03
  -3  -5  -8    5.40    7.01
  -3  -5  -9   -6.87   10.57
  -3  -5  -9    9.55    6.32
  -3  -5 -10    6.59    5.34
  -3  -5 -10    4.66    9.28
  -3  -5 -10   -3.03    8.52
   3   5  11    0.62    8.47
  -3  -5 -11    5.81    4.20
  -3  -5 -11    3.78    7.38
  -3  -6  19   -0.84    4.87
  -3  -6  18   13.09    6.68
  -3  -6  18   17.10    5.53
  -3  -6  17   -6.20    8.12
  -3  -6  16  136.76   10.91
  -3  -6  15   39.86   10.01
  -3  -6  15   27.90   12.49
  -3  -6  14  288.54   14.75
  -3  -6  13   16.30    7.76
  -3  -6  13   29.38   10.02
  -3  -6  12  224.61   12.52
  -3  -6  12  314.14   13.85
  -3  -6  11   61.72    8.89
  -3  -6  11  104.87    9.79
  -3  -6  10  645.97   19.76
  -3  -6  10  617.68   19.85
  -3  -6  10  616.08   21.55
  -3  -6   9  128.98    6.79
  -3  -6   9  123.02    7.05
  -3  -6   9  137.37    9.28
  -3  -6   8  739.33   27.23
  -3  -6   8  808.89   26.11
  -3  -6   8  794.83   26.87
  -3  -6   7  209.91   10.76
  -3  -6   7  207.96    9.97
  -3  -6   6   89.59   14.82
  -3  -6   6  108.79    8.52
  -3  -6   6  132.04   10.76
  -3  -6   5   31.10    9.56
  -3  -6   5   41.52   13.01
  -3  -6   5   29.10   11.52
  -3  -6   5   32.78    5.97
  -3  -6   4  610.96   22.89
  -3  -6   4  661.57   21.30
  -3  -6   4  630.09   21.34
  -3  -6   3  223.49   10.27
  -3  -6   3  218.95    9.62
  -3  -6   3  179.56    9.82
  -3  -6   3  164.93   16.71
   3   6  -3  181.38   18.12
  -3  -6   2 1531.53   46.55
  -3  -6   2 1368.71   46.43
  -3  -6   2 1095.11   53.09
  -3  -6   2 1469.64   45.99
   3   6  -2 1164.04   54.15
  -3  -6   1  214.28   13.35
  -3  -6   1  211.91   10.57
  -3  -6   0  312.07   12.99
  -3  -6   0  317.28   15.54
  -3  -6  -1   99.44   10.08
  -3  -6  -1   99.65   12.74
  -3  -6  -1   98.15    6.45
  -3  -6  -1   90.06    6.53
  -3  -6  -2   17.02   12.75
  -3  -6  -2    8.12    4.91
  -3  -6  -2   12.49    5.22
  -3  -6  -2   11.10    4.83
  -3  -6  -3   35.20   13.60
  -3  -6  -3   25.86    6.51
  -3  -6  -4  125.23    8.83
  -3  -6  -4  134.73   14.86
  -3  -6  -5   23.25   13.48
  -3  -6  -5    5.36    7.16
  -3  -6  -5    6.81   10.02
  -3  -6  -6  210.25   10.87
  -3  -6  -6  175.60   15.52
  -3  -6  -7   -1.99    6.64
  -3  -6  -7   -5.90   11.82
  -3  -6  -7    3.98    8.37
  -3  -6  -8   35.46    6.45
  -3  -6  -8   27.37   10.72
  -3  -6  -8   45.82    7.46
  -3  -6  -9    1.12    9.26
  -3  -6  -9    4.32    8.95
  -3  -6  -9   11.81    5.28
  -3  -6 -10   26.61    7.72
  -3  -6 -11    0.25    5.77
  -3  -7  19   -1.80    5.11
  -3  -7  19    7.93    9.92
  -3  -7  19    5.03    4.31
  -3  -7  18    7.27    6.72
  -3  -7  18   15.94    5.73
  -3  -7  17   10.62    8.07
  -3  -7  16   11.92    9.15
  -3  -7  15    6.50    9.71
  -3  -7  15   11.90   12.41
  -3  -7  14  103.64   10.66
  -3  -7  14   62.40    8.37
  -3  -7  13    4.21    9.95
  -3  -7  13    5.69    8.39
  -3  -7  12  104.32   10.53
  -3  -7  12   62.13    9.51
  -3  -7  11  142.10   10.74
  -3  -7  11  143.75    7.08
  -3  -7  11  164.07    7.01
  -3  -7  10   16.89    8.51
  -3  -7  10   36.74    5.36
  -3  -7  10    5.60    8.87
  -3  -7  10   28.77    5.78
  -3  -7   9   69.25    9.30
  -3  -7   9   80.88    8.76
  -3  -7   8   39.87    6.30
  -3  -7   8   49.56    7.67
  -3  -7   8   46.27    8.85
  -3  -7   7   96.26   10.64
  -3  -7   7  114.51   12.07
  -3  -7   7  137.92    7.79
  -3  -7   7  151.95    8.01
  -3  -7   7  145.25    8.72
  -3  -7   6   15.58    6.23
  -3  -7   6   19.68    6.73
  -3  -7   6   16.98    5.84
  -3  -7   6   16.27   10.39
  -3  -7   5  199.52    8.85
  -3  -7   5  198.60   10.32
  -3  -7   5  199.89    9.28
  -3  -7   4    2.71   12.79
  -3  -7   4    6.67    6.78
  -3  -7   4   11.45    5.60
  -3  -7   4   14.78    7.56
  -3  -7   3  492.08   17.37
  -3  -7   3  542.70   18.39
  -3  -7   3  504.22   17.87
  -3  -7   2    5.31    7.64
  -3  -7   2   13.35    7.13
  -3  -7   1  150.83    9.95
  -3  -7   1  151.63   13.37
  -3  -7   0   37.73    8.88
  -3  -7   0   60.79    6.13
  -3  -7   0   39.36   12.62
  -3  -7  -1    6.57    5.65
  -3  -7  -1   10.82    9.45
  -3  -7  -1    5.40    5.35
  -3  -7  -1   14.58   12.83
  -3  -7  -2   20.72   10.27
  -3  -7  -2   22.15    5.25
  -3  -7  -2   12.84   13.39
  -3  -7  -3   20.48   13.53
  -3  -7  -4    5.62   10.35
  -3  -7  -4    0.15    6.45
  -3  -7  -4    1.93   13.13
  -3  -7  -5   26.19    9.71
  -3  -7  -5   13.64    6.53
  -3  -7  -5   14.54   12.60
  -3  -7  -6   38.07    8.96
  -3  -7  -6   20.85   11.91
  -3  -7  -6   28.80    6.53
   3   7   7   -0.43   13.70
  -3  -7  -7   11.11    7.53
  -3  -7  -7   -1.95   10.77
  -3  -7  -7    5.23    5.72
  -3  -7  -7   -0.47   10.16
  -3  -7  -8    5.29    6.23
  -3  -7  -8    1.46    9.04
  -3  -7  -8    6.65    4.89
  -3  -7  -9   11.58    7.46
  -3  -7 -10   -2.08    5.79
  -3  -8  19    2.69    5.30
  -3  -8  19    5.88    4.49
  -3  -8  19   -0.26    9.83
  -3  -8  18   33.26    6.93
  -3  -8  17    9.74    8.02
  -3  -8  16    9.78   11.63
  -3  -8  16   62.88    9.25
  -3  -8  15   24.12    7.36
  -3  -8  15   13.80   12.33
  -3  -8  15   36.01    9.54
  -3  -8  14  211.04   11.93
  -3  -8  14  136.47   10.87
  -3  -8  13   -2.95    9.73
  -3  -8  13   -7.01    8.97
  -3  -8  12  291.22   15.21
  -3  -8  12  373.11   15.34
  -3  -8  11   11.06    7.93
  -3  -8  11   15.72    5.79
  -3  -8  11    6.69    9.51
  -3  -8  11   -3.71    9.04
  -3  -8  11   -0.17    6.29
  -3  -8  11   15.62    5.26
  -3  -8  10  253.45   12.06
  -3  -8  10  233.09    9.88
  -3  -8  10  251.15   11.26
  -3  -8  10  211.01   12.65
  -3  -8  10  209.31   10.28
  -3  -8   9   12.58    6.62
  -3  -8   9   14.01    8.12
  -3  -8   9    3.07    7.03
  -3  -8   9   13.65    9.10
  -3  -8   8   58.94    7.24
  -3  -8   8   60.42    7.26
  -3  -8   8   64.62    8.21
  -3  -8   7   16.50    6.76
  -3  -8   7   16.10    6.53
  -3  -8   7   17.96    7.51
  -3  -8   6  104.77    9.20
  -3  -8   6   93.46    7.75
  -3  -8   6   98.97    7.38
  -3  -8   5   25.94    7.23
  -3  -8   5   35.91    8.11
  -3  -8   5   39.84   11.66
  -3  -8   5   34.09    6.20
  -3  -8   4  479.93   17.47
  -3  -8   4  522.58   18.65
  -3  -8   4  498.15   18.12
  -3  -8   3   41.33    5.80
  -3  -8   3   31.59    7.79
   3   8  -2  552.17   22.04
   3   8  -1   83.53   13.03
  -3  -8   0   47.82    6.25
  -3  -8   0   62.59   13.69
  -3  -8   0   54.52    9.07
  -3  -8  -1   52.92    5.73
  -3  -8  -1   48.86    5.90
  -3  -8  -2  110.92   11.00
  -3  -8  -2  103.31   14.72
  -3  -8  -3   32.80   13.68
  -3  -8  -3   37.10   10.43
  -3  -8  -4  157.86   12.52
  -3  -8  -4  135.28   14.76
   3   8   4  164.16   17.27
   3   8   5   25.99   15.13
  -3  -8  -5   38.23   12.13
  -3  -8  -5   49.73    9.37
  -3  -8  -5   33.66   10.39
  -3  -8  -6   62.66   10.14
  -3  -8  -6   75.29    8.47
   3   8   6   52.96   14.20
  -3  -8  -7   16.17    8.51
  -3  -8  -7   20.88    6.66
   3   8   7   11.72   11.89
   3   8   8   17.89    9.77
  -3  -8  -8   16.87    7.29
  -3  -9  19   11.51    5.32
  -3  -9  19    3.84    9.56
  -3  -9  18    9.86    6.68
  -3  -9  18   -1.00   11.85
  -3  -9  17    8.77    7.68
  -3  -9  17    3.94   10.10
  -3  -9  16   -1.54    6.60
  -3  -9  16    6.69    7.59
  -3  -9  16    7.57    8.56
  -3  -9  16    3.40   11.31
  -3  -9  15   -3.09    7.84
  -3  -9  15    8.82    8.16
  -3  -9  15    6.71    9.12
  -3  -9  14   47.08    9.67
  -3  -9  14   53.47    8.76
  -3  -9  13  139.04   10.95
  -3  -9  13  120.34   11.10
  -3  -9  12   35.44    6.90
  -3  -9  12   58.54   10.09
  -3  -9  12   45.18    9.56
  -3  -9  12   47.58    5.62
  -3  -9  12   49.42    5.48
  -3  -9  12   60.47    8.64
  -3  -9  11  166.25   11.97
  -3  -9  11  149.34    9.29
  -3  -9  11  189.45   10.34
  -3  -9  11  178.18   11.31
  -3  -9  11  165.37    8.44
  -3  -9  10   37.65    7.38
  -3  -9  10   45.82    7.87
  -3  -9  10   58.04    9.16
  -3  -9  10   47.34   10.21
  -3  -9   9   -2.14    7.19
  -3  -9   9    2.42    7.28
  -3  -9   9    7.97    8.39
  -3  -9   8  170.22    9.59
  -3  -9   8  174.62    9.47
  -3  -9   7   -8.87    7.48
  -3  -9   7   -1.13    6.74
  -3  -9   7    1.65    8.83
  -3  -9   6   70.10    9.09
  -3  -9   6   64.38    7.95
  -3  -9   6   57.73    7.10
  -3  -9   5  179.35   10.75
  -3  -9   5  167.87   10.02
  -3  -9   5  174.39    9.00
  -3  -9   4    4.99    6.12
  -3  -9   4    7.86    7.96
  -3  -9   4    7.89    8.04
  -3  -9   3   38.11    8.01
   3   9  -2   50.25   12.03
   3   9  -1   -8.30   13.03
  -3  -9   0    4.01    5.78
   3   9   0   -1.51   14.04
  -3  -9  -1   32.68    5.42
  -3  -9  -1   28.84    5.58
  -3  -9  -1   30.47    5.35
   3   9   1   28.08   14.80
  -3  -9  -2   12.79    9.25
   3   9   2   15.65   14.75
  -3  -9  -3    2.74    9.19
   3   9   3   -4.94   14.52
  -3  -9  -4   27.01    9.30
  -3  -9  -4   26.70    9.27
   3   9   4   30.70   14.33
  -3  -9  -5   10.86    7.99
  -3  -9  -5    5.99    8.65
   3   9   5    2.25   13.09
  -3  -9  -6    5.84    6.64
  -3  -9  -6   -5.09    7.84
   3   9   6   -0.40   11.48
   3   9   7    8.87    9.58
  -3  -9  -7    9.50    6.56
  -3  -9  -7    2.03    5.19
   3   9   8   12.71    7.62
  -3 -10  19   10.96    4.57
  -3 -10  18   40.48    6.76
  -3 -10  18   42.48    6.13
  -3 -10  17    5.11   10.08
  -3 -10  17   19.92   12.17
  -3 -10  17   18.00    6.75
  -3 -10  17   17.54    7.58
  -3 -10  16   87.05    8.66
  -3 -10  16  130.85    9.83
  -3 -10  15   22.80    8.15
  -3 -10  15   24.69    8.98
  -3 -10  15   19.98    8.37
  -3 -10  14  326.80   17.03
  -3 -10  14  378.79   16.83
  -3 -10  13   23.36    9.37
  -3 -10  13   15.94    4.69
  -3 -10  13   -2.26    6.59
  -3 -10  13   23.56    8.44
  -3 -10  13   17.55    9.97
  -3 -10  12  471.27   16.36
  -3 -10  12  415.69   14.86
  -3 -10  12  399.70   14.62
  -3 -10  12  397.99   16.82
  -3 -10  12  408.35   17.72
  -3 -10  12  336.36   15.35
  -3 -10  11   17.82   10.46
  -3 -10  11   15.17    7.48
  -3 -10  11   21.33    9.21
  -3 -10  11   30.01    8.22
  -3 -10  10  222.51   11.33
  -3 -10  10  250.92   11.73
  -3 -10   9    2.20    7.45
  -3 -10   9   -8.18    7.72
  -3 -10   8  239.48   12.84
  -3 -10   8  207.74   11.28
  -3 -10   8  238.39   10.94
  -3 -10   7    6.74    7.08
  -3 -10   7    4.32    9.09
  -3 -10   7   -1.63    7.96
  -3 -10   6  256.35   12.96
  -3 -10   6  260.88   12.30
  -3 -10   6  259.17   11.37
  -3 -10   5    9.73    8.46
  -3 -10   5    9.71    8.82
  -3 -10   5    7.98    6.33
  -3 -10   4  390.70   15.95
   3  10  -2  182.59   14.17
   3  10  -1    1.22   13.01
  -3 -10   0  188.26    8.62
  -3 -10   0  179.11    8.48
   3  10   1   10.22   13.69
   3  10   2   59.78   14.23
  -3 -10  -3   23.71    9.30
   3  10   3   12.46   13.51
  -3 -10  -4   26.16    8.16
   3  10   4   12.32   12.61
  -3 -10  -5   22.97    6.90
   3  10   5   10.96   11.23
  -3 -10  -6   18.50    5.33
   3  10   6    3.88    9.47
   3  10   7   -0.69    7.44
  -3 -11  19   13.05    4.33
  -3 -11  18    1.61    5.49
  -3 -11  17    7.15    6.46
  -3 -11  17    0.03    6.02
  -3 -11  17    0.70    9.60
  -3 -11  16   -7.75    7.70
  -3 -11  16   -1.33    7.88
  -3 -11  16    1.79    7.22
  -3 -11  16    6.11   10.93
  -3 -11  15   21.47    8.57
  -3 -11  15   26.32    7.79
  -3 -11  15   15.25    8.52
  -3 -11  14    6.63    8.78
  -3 -11  14    9.84    7.96
  -3 -11  14    3.63    9.51
  -3 -11  13  167.41   10.97
  -3 -11  13  136.96    9.02
  -3 -11  13  170.82   11.90
  -3 -11  13  137.66    7.65
  -3 -11  13  151.54    7.52
  -3 -11  13  154.06    7.91
  -3 -11  12    2.11    5.70
  -3 -11  12    0.28    7.89
  -3 -11  12    5.28    9.99
  -3 -11  12  -10.34    7.39
  -3 -11  11   84.15    8.48
  -3 -11  11   73.41    8.40
  -3 -11  10  132.79    9.16
  -3 -11  10  105.37    9.28
  -3 -11   9   22.82    8.26
  -3 -11   9   27.00    7.61
  -3 -11   9   18.09   10.01
  -3 -11   8  105.91   15.61
  -3 -11   8  125.03   11.05
  -3 -11   8  120.60    9.60
  -3 -11   8  129.62    8.77
  -3 -11   7  102.04   15.27
  -3 -11   7  130.50   10.71
  -3 -11   7  132.13    9.98
  -3 -11   7  138.89    8.75
  -3 -11   6   21.52    8.86
  -3 -11   6   22.79    9.44
  -3 -11   6   42.69    6.86
  -3 -11   5   54.71    9.11
  -3 -11   5   50.42    9.01
  -3 -11   4   -1.71    7.89
   3  11  -3   17.22   11.63
   3  11  -2   61.06   12.65
  -3 -11   1   64.83    6.26
   3  11  -1   45.06   13.03
  -3 -11   0   56.06    5.59
  -3 -11   0   47.65    5.59
  -3 -11   0   53.50    5.47
   3  11   0   55.10   13.26
   3  11   1    7.72   12.97
   3  11   2   81.25   13.66
  -3 -11  -3   24.13    8.05
   3  11   3    3.26   11.94
  -3 -11  -4   19.12    6.75
   3  11   4    9.10   10.87
  -3 -11  -5    9.35    5.34
   3  11   5   -1.50    9.18
   3  11   6    1.39    6.97
  -3 -12  18   37.01    5.40
  -3 -12  18    7.35    7.87
  -3 -12  17   -5.17    5.97
  -3 -12  17    7.54    9.34
  -3 -12  17   -7.78    6.37
  -3 -12  16  128.33   10.20
  -3 -12  16  209.93    9.72
  -3 -12  15   46.03    9.14
  -3 -12  15   82.54    8.09
  -3 -12  14  174.80   11.84
  -3 -12  14  161.04    9.30
  -3 -12  13   36.57    7.51
  -3 -12  13   37.02   10.01
  -3 -12  13   35.05    5.58
  -3 -12  13   36.58    6.17
  -3 -12  13   46.49    7.92
  -3 -12  12  206.52   10.50
  -3 -12  12  182.70   10.32
  -3 -12  12  172.74    9.04
  -3 -12  11   14.75    7.61
  -3 -12  11    6.75    7.89
  -3 -12  10  411.49   17.67
  -3 -12  10  382.81   16.13
  -3 -12  10  419.38   15.92
  -3 -12   9   -6.03    8.44
  -3 -12   9   -1.81    9.77
  -3 -12   9    5.64    7.13
  -3 -12   8  440.35   18.22
  -3 -12   8  429.72   17.37
  -3 -12   8  464.78   16.59
  -3 -12   7   29.47    8.91
  -3 -12   7   29.18    9.31
  -3 -12   7   31.23    6.68
  -3 -12   7   15.61   14.80
  -3 -12   6  151.61   10.74
  -3 -12   6  159.89   10.74
  -3 -12   6  153.09   16.32
  -3 -12   5   48.97    8.39
  -3 -12   5   55.60   15.25
  -3 -12   4  225.79   17.64
  -3 -12   2  358.68   12.28
   3  12  -2  151.18   16.03
  -3 -12   1    0.56    5.42
  -3 -12   1    5.72    5.10
   3  12  -1   -4.02   12.41
   3  12   0   49.34   12.88
   3  12   1   -9.19   12.14
  -3 -12  -2   51.23    8.01
   3  12   2   19.60   11.41
  -3 -12  -3    8.20    6.47
   3  12   3    9.84   10.09
  -3 -12  -4    8.48    5.10
   3  12   4   -0.15    8.17
  -3 -13  18   18.95    4.69
  -3 -13  18  -12.76    7.32
  -3 -13  17   -0.39    8.65
  -3 -13  17    2.85    6.08
  -3 -13  17   -0.64    5.44
  -3 -13  16    6.94    7.33
  -3 -13  16    8.65    6.24
  -3 -13  15   11.35    8.17
  -3 -13  15   14.27    6.68
  -3 -13  14   -1.05    6.69
  -3 -13  14    0.47    4.25
  -3 -13  14    0.20    8.79
  -3 -13  14    5.36    7.03
  -3 -13  14   -0.45    4.41
  -3 -13  13   16.83    5.46
  -3 -13  13   26.64    7.30
  -3 -13  13   28.50    7.35
  -3 -13  13   18.68    6.12
  -3 -13  12   43.20    6.37
  -3 -13  12   33.81    7.87
  -3 -13  12   40.29    7.52
  -3 -13  11  183.16    9.83
  -3 -13  11  172.01   12.12
  -3 -13  11  168.65   10.44
  -3 -13  10  188.08    9.80
  -3 -13  10  169.55   11.91
  -3 -13  10  175.51   10.74
  -3 -13   9   92.13    7.79
  -3 -13   9  101.23   10.15
  -3 -13   9   79.28    9.35
  -3 -13   8   10.40   15.24
  -3 -13   8   14.09    8.65
  -3 -13   8   20.59    9.27
  -3 -13   8   13.06    6.24
  -3 -13   7  111.87    9.90
  -3 -13   7  120.61    9.91
  -3 -13   7  104.14   15.74
  -3 -13   6   17.33    8.00
  -3 -13   6    9.37   14.66
  -3 -13   5   70.18   15.09
  -3 -13   4   21.47   14.87
  -3 -13   3   65.32    6.57
  -3 -13   3   62.79   14.92
   3  13  -2   12.60   10.66
  -3 -13   2   12.69    5.29
  -3 -13   2   17.13    5.62
  -3 -13   1  109.30    5.88
   3  13  -1   21.24   11.22
   3  13   0    6.34   10.37
  -3 -13  -1    0.41    7.23
   3  13   1    2.79    9.66
  -3 -13  -2    5.83    6.11
   3  13   2    4.21    8.57
  -3 -13  -3   -2.84    4.76
   3  13   3   -5.44    7.06
  -3 -14  17    4.40    5.89
  -3 -14  17   11.36    4.90
  -3 -14  16   27.78    7.09
  -3 -14  16   45.43    5.90
  -3 -14  15   21.77    7.79
  -3 -14  15   40.56    6.36
  -3 -14  14   41.83    4.72
  -3 -14  14   34.79    5.28
  -3 -14  14   36.63    4.91
  -3 -14  14   41.60    6.69
  -3 -14  14   39.08    6.79
  -3 -14  13    5.13    6.46
  -3 -14  13    4.22    7.10
  -3 -14  13    1.12    5.96
  -3 -14  13    2.81    5.24
  -3 -14  12    9.44    5.92
  -3 -14  12    6.61    6.48
  -3 -14  12   10.27    7.60
  -3 -14  12   14.76    8.90
  -3 -14  11    6.72    6.39
  -3 -14  11    3.16    7.96
  -3 -14  11    1.86    9.02
  -3 -14  10   87.92    7.20
  -3 -14  10   84.47    9.88
  -3 -14  10   87.98    9.03
  -3 -14   9    7.74    8.80
  -3 -14   9    5.58    8.42
  -3 -14   8  170.78   10.91
  -3 -14   8  195.05   10.87
  -3 -14   7   10.60    7.65
  -3 -14   7   -1.41   14.65
  -3 -14   6   83.80   14.92
  -3 -14   5   14.76   14.10
  -3 -14   4  288.98   11.23
  -3 -14   4  186.37   17.16
  -3 -14   3   47.42    5.52
  -3 -14   3   41.35    5.81
  -3 -14   2  244.36    9.20
  -3 -14   2  249.30    9.24
  -3 -14   2  219.03    9.24
  -3 -14   1   12.58   11.86
   3  14  -1   22.12    9.13
  -3 -14   0   26.14   10.78
   3  14   0    1.07    8.22
  -3 -14  -1    4.70    9.15
   3  14   1   -0.02    7.11
  -3 -14  -1    5.45    5.51
  -3 -14  -2   19.29    7.54
  -3 -15  16    1.97    4.53
  -3 -15  16    7.50    6.10
  -3 -15  15    6.54    5.03
  -3 -15  14   -2.42    4.32
  -3 -15  14   -5.63    4.82
  -3 -15  14    1.77    5.30
  -3 -15  14   -0.02    5.96
  -3 -15  13   33.89    5.30
  -3 -15  13   43.90    5.90
  -3 -15  13   37.24    5.90
  -3 -15  13   35.24    7.04
  -3 -15  13   37.07    8.26
  -3 -15  12  114.71    7.30
  -3 -15  12  113.24    9.73
  -3 -15  12  121.48    8.68
  -3 -15  12  137.11    7.47
  -3 -15  11   74.51    9.03
  -3 -15  11   76.71    8.35
  -3 -15  11   89.21    6.96
  -3 -15  10   43.60    8.31
  -3 -15  10   61.37    8.18
  -3 -15   9   17.06    7.53
  -3 -15   8   10.13   14.29
  -3 -15   7   28.28   14.01
  -3 -15   6   21.74   13.42
  -3 -15   5   23.50   13.01
  -3 -15   5   25.43    5.50
  -3 -15   4   42.28    5.15
  -3 -15   4   40.53    5.40
  -3 -15   4   39.85   12.49
  -3 -15   3   14.82    4.41
  -3 -15   3   12.07    4.19
  -3 -15   3   14.57    4.14
  -3 -15   3    0.57   11.49
  -3 -15   2    5.81   10.65
  -3 -15   1   -1.57    5.99
  -3 -15   1    4.60    9.43
  -3 -15   0    7.23    4.87
  -3 -15   0   19.56    8.03
  -3 -16  14   16.69    4.33
  -3 -16  14    6.09    6.48
   3  16 -14   12.44    3.59
  -3 -16  13    5.02    4.54
  -3 -16  13    4.05    5.00
  -3 -16  13    3.38    6.72
  -3 -16  13    5.97    4.44
  -3 -16  12    8.70    5.51
  -3 -16  12    9.70    6.90
  -3 -16  12    7.57    4.96
  -3 -16  11    4.73    5.95
  -3 -16  11   -0.34    6.71
  -3 -16  11    5.98    5.26
  -3 -16  10   44.61    7.04
  -3 -16   8   83.82    6.49
  -3 -16   7   10.22    5.22
  -3 -16   7    1.22   12.25
  -3 -16   7   11.03    5.66
  -3 -16   6  129.27    6.81
  -3 -16   6  111.07    6.56
  -3 -16   5    3.18    4.30
  -3 -16   5    8.99    4.37
  -3 -16   5   -2.38    4.65
  -3 -16   5    5.37   11.02
  -3 -16   4   93.95    5.00
  -3 -16   4  100.19    5.12
  -3 -16   4   86.67    5.04
  -3 -16   3   12.66    9.25
  -3 -16   2   14.06    8.11
  -3 -17  14   -4.21    4.91
  -3 -17  13    0.15    3.77
  -3 -17  13   -0.01    4.20
  -3 -17  13   -4.63    5.27
   3  17 -13    3.25    3.36
  -3 -17  12    0.09    4.26
  -3 -17  12    3.32    4.59
  -3 -17  12   -2.46    4.07
   3  17 -12    3.85    3.64
  -3 -17  11    9.72    4.95
  -3 -17  11    6.12    4.34
  -3 -17  10   30.81    5.25
  -3 -17   9    0.18    4.46
  -3 -17   8   55.79    4.95
  -3 -17   7    0.04    4.09
  -3 -17   7    5.57    4.41
   3  17  -7    3.47    3.47
  -3 -17   7    7.05    3.97
  -3 -17   6   13.92    3.78
  -3 -17   6   13.13    3.92
  -3 -17   6   18.65    3.71
   3  17  -6    5.84    3.10
  -4  17  -4    8.59    3.63
  -4  17  -4   -4.22    5.52
  -4  17  -5    4.19    3.25
  -4  17  -5   -2.35    3.98
  -4  17  -5    0.29    5.93
  -4  17  -6    5.22    3.51
  -4  17  -6    3.64    6.12
  -4  17  -7   17.26    4.37
  -4  17  -7   15.13    3.67
  -4  17  -8   -1.79    4.22
  -4  17  -9   13.72    3.37
  -4  17  -9   10.28    4.01
  -4  16  -2  106.36    4.44
  -4  16  -2   90.58    4.96
  -4  16  -3   19.39    4.44
  -4  16  -3   11.42    6.62
  -4  16  -4   71.22    4.82
  -4  16  -4   61.34    5.50
  -4  16  -5    3.27    4.34
  -4  16  -5   10.63    7.32
  -4  16  -6   68.65    5.25
  -4  16  -6   56.71    5.96
  -4  16  -7    3.91    5.34
  -4  16  -8   31.83    7.90
  -4  16  -8   74.38    5.93
  -4  16  -9    4.48    4.13
  -4  16  -9    2.92    4.77
  -4  16  -9    3.31    7.04
  -4  16 -10   61.88    4.33
  -4  16 -10   40.63    4.67
  -4  16 -11   13.58    3.23
  -4  16 -11   -1.06    5.67
  -4  16 -11    5.02    3.50
  -4  15   1   12.36    6.06
  -4  15   0    2.42    6.43
  -4  15   0   10.36    3.27
  -4  15  -1   26.21    4.34
  -4  15  -1   10.15    6.49
  -4  15  -1   11.37    6.74
  -4  15  -2    1.13    4.04
  -4  15  -2    2.90    4.80
  -4  15  -2    0.59    6.82
  -4  15  -2    9.28    7.24
  -4  15  -3    2.76    4.57
  -4  15  -3    3.01    5.31
  -4  15  -3    2.37    6.71
  -4  15  -3    8.08    7.72
  -4  15  -4    9.23    5.03
  -4  15  -4   11.42    5.79
  -4  15  -4    7.55    8.24
  -4  15  -5   42.81    5.51
  -4  15  -5   17.73    8.89
  -4  15  -6   14.44    6.13
  -4  15  -6   20.98    7.59
  -4  15  -6    6.77    8.75
  -4  15  -6   13.48    5.24
  -4  15  -7   94.31    7.22
  -4  15  -8    7.26    5.70
  -4  15  -8    9.26    5.10
  -4  15  -8   -4.85    8.27
  -4  15  -9    5.17    5.29
  -4  15  -9   11.85    4.87
  -4  15  -9    8.07    7.80
  -4  15  -9   17.33    9.65
  -4  15 -10   -2.38    4.67
  -4  15 -10    4.75    4.27
  -4  15 -10    1.59    7.18
  -4  15 -10   -4.86   10.30
  -4  15 -11    0.91    3.50
  -4  15 -11   -1.19    3.90
  -4  15 -11    9.40    6.28
  -4  15 -12    5.55    9.95
   4 -15  13    2.41   13.22
  -4  15 -13   -5.03    9.29
   4 -15  14   -7.42   11.24
  -4  14   3    3.68    5.82
  -4  14   2   58.96    7.29
  -4  14   1    2.16    7.17
  -4  14   1    4.43    3.44
  -4  14   0   97.22    4.75
  -4  14   0   44.42    7.49
  -4  14   0   46.66    8.15
  -4  14   0   82.79    5.42
  -4  14  -1   -0.12    4.45
  -4  14  -1   -4.70    5.10
  -4  14  -1   -5.04    7.66
  -4  14  -2   61.47    5.52
  -4  14  -2   54.08    6.16
  -4  14  -3   10.48    6.13
  -4  14  -3   14.39    5.26
  -4  14  -3    6.62    8.87
  -4  14  -3   12.59    7.58
  -4  14  -4   44.74    5.89
  -4  14  -5    1.78    5.50
  -4  14  -5   -5.49    6.58
  -4  14  -6   94.01    7.68
  -4  14  -6  100.25    9.08
  -4  14  -7    3.81    6.35
  -4  14  -7    5.69    7.96
  -4  14  -7   -2.61   10.12
  -4  14  -8  101.09    6.35
  -4  14  -8   48.71    9.60
  -4  14  -8   33.67   11.64
  -4  14  -8   88.55    7.06
  -4  14  -9    1.16    5.56
  -4  14  -9   -3.65   11.76
  -4  14  -9    2.86    8.23
  -4  14  -9    3.87    5.06
  -4  14 -10   62.83    5.09
  -4  14 -10   26.61    7.87
  -4  14 -10   22.97   12.52
  -4  14 -10   47.67    5.51
  -4  14 -11    2.36    4.12
  -4  14 -11    8.86   12.19
  -4  14 -11    2.80    6.55
   4 -14  11    3.28    6.13
  -4  14 -11   11.60    3.75
   4 -14  12   55.75    6.60
  -4  14 -12   43.24   12.17
   4 -14  12   61.38    6.29
   4 -14  13   14.22    5.56
  -4  14 -13    4.74   10.99
   4 -14  13    8.71    5.94
   4 -14  14   69.34    6.16
   4 -13  -5   -2.38    4.84
   4 -13  -4   23.41    6.17
  -4  13   4   19.59    6.63
   4 -13  -3    6.44    6.99
  -4  13   3    2.99    7.37
  -4  13   2   -2.85    7.91
  -4  13   1   35.07    8.42
  -4  13   1   25.07    7.26
  -4  13   0    3.97    4.53
  -4  13   0    8.28    5.24
  -4  13   0    1.37    8.21
  -4  13   0    5.76    7.82
  -4  13  -1   16.03    5.18
  -4  13  -1   12.00    5.82
  -4  13  -2   47.51    6.62
  -4  13  -2   41.06    8.02
  -4  13  -2   49.92    5.81
  -4  13  -3   16.03    5.67
  -4  13  -4  127.33    7.63
  -4  13  -5   51.75    8.75
  -4  13  -5   45.82    6.21
  -4  13  -5   45.95    7.18
  -4  13  -6   60.40    8.87
  -4  13  -6   44.41    7.15
  -4  13  -7    3.80    6.44
  -4  13  -7   -1.43    8.02
  -4  13  -7   -3.35   11.90
  -4  13  -8  151.84    7.41
  -4  13  -8   80.97   10.45
  -4  13  -8   85.69   13.90
  -4  13  -8  131.45    8.05
  -4  13  -9   -4.91    5.64
  -4  13  -9   -0.88    5.13
  -4  13  -9    4.28    8.29
  -4  13  -9    4.85   13.24
  -4  13 -10   43.55   14.03
   4 -13  10   72.19    7.45
  -4  13 -10   51.05    8.31
  -4  13 -10   78.33    5.45
  -4  13 -10   58.84    5.81
   4 -13  10   73.05    7.00
  -4  13 -11   25.74    3.94
   4 -13  11   25.64    6.48
  -4  13 -11   19.23   13.60
   4 -13  11   27.79    6.96
  -4  13 -11   14.04    6.81
   4 -13  12   13.05    6.25
  -4  13 -12   -0.52   13.00
   4 -13  12    1.35    6.81
   4 -13  13   14.42    5.92
   4 -13  13   11.88    6.62
   4 -13  14    2.51    5.48
   4 -13  14   -1.07    5.85
  -4  13 -15    1.04    8.82
   4 -13  15   -3.76    5.03
   4 -12  -6    3.32    5.16
   4 -12  -5    5.53    6.41
  -4  12   5    6.36    7.01
   4 -12  -4   72.65    8.06
  -4  12   4   53.23    8.41
  -4  12   3   25.02    8.49
  -4  12   2   61.42    9.34
  -4  12   2   40.98    7.60
  -4  12   1   24.51    4.58
  -4  12   1   31.16    5.29
  -4  12   1    9.80    8.83
  -4  12   1   15.25    7.95
  -4  12   0  154.27    7.34
  -4  12   0  151.46    7.97
  -4  12  -1   10.60    7.63
  -4  12  -1    9.12    5.45
  -4  12  -1    6.37    6.24
  -4  12  -2  274.61   12.05
  -4  12  -2  260.35   12.83
  -4  12  -2  301.05   11.38
  -4  12  -3   25.45    5.95
  -4  12  -4  160.86    7.91
  -4  12  -4  150.26    8.89
  -4  12  -5    3.46    8.36
  -4  12  -5    2.00    6.77
  -4  12  -5    8.83   11.00
  -4  12  -6   73.13   12.94
  -4  12  -6   85.10    8.99
  -4  12  -6   89.34    7.69
  -4  12  -7   -4.96   13.18
  -4  12  -7    5.80    6.34
  -4  12  -7   17.69    7.98
  -4  12  -7    3.71    5.57
  -4  12  -8  114.23   15.07
  -4  12  -8  142.69    8.16
  -4  12  -8  101.83   10.61
   4 -12   8  108.02    8.19
   4 -12   9   -1.39    6.47
  -4  12  -9   -0.62    5.65
  -4  12  -9    9.10    8.29
   4 -12   9    5.43    6.86
  -4  12  -9  -12.85   14.35
  -4  12  -9   -0.13    5.19
   4 -12  10  188.14    9.41
  -4  12 -10  156.93    8.06
  -4  12 -10  204.88    7.74
   4 -12  10  173.77    9.80
   4 -12  11    2.49    6.82
  -4  12 -11    0.90    3.63
   4 -12  11    2.09    7.20
  -4  12 -11   -6.87    6.46
   4 -12  12   85.20    8.11
   4 -12  12   92.95    7.73
   4 -12  13    6.22   16.39
  -4  12 -13  -12.32   12.87
   4 -12  13   12.06    6.78
   4 -12  13   13.68    6.56
   4 -12  14   43.28   14.73
   4 -12  14   41.11    6.60
   4 -12  14   50.97    6.33
  -4  12 -14   25.16   11.46
   4 -12  15   12.11    5.05
   4 -12  15    6.81    5.38
  -4  12 -15    0.81    9.33
   4 -12  15    0.89   12.49
   4 -11  -7   -1.61    5.42
  -4  11   6    8.57   11.97
   4 -11  -6    9.76    6.69
  -4  11   5   -1.85    8.35
  -4  11   5    6.81   13.42
   4 -11  -5    3.72    7.70
  -4  11   4   54.28   14.93
  -4  11   4   48.28    9.19
  -4  11   3    2.98   11.82
  -4  11   3    8.12    4.21
  -4  11   3    2.00   15.14
  -4  11   3   -7.79    9.14
  -4  11   2    2.90   12.33
  -4  11   2    0.88    9.02
  -4  11   2   -1.41    7.74
  -4  11   2    5.21    4.16
  -4  11   2   -1.00    4.96
  -4  11   1   61.68    6.20
  -4  11   1   16.20    8.70
  -4  11   1    5.17   12.45
  -4  11   1   72.73    5.57
  -4  11   0   54.30    6.54
  -4  11   0   44.32    9.49
  -4  11   0   51.17    5.90
  -4  11  -1    5.79   12.99
  -4  11  -1   21.32    6.61
  -4  11  -1   28.06    5.76
  -4  11  -1   15.91    8.00
  -4  11  -2  115.71    7.22
  -4  11  -2  117.28    8.13
  -4  11  -3    5.74   10.16
  -4  11  -3   45.12    6.03
  -4  11  -3   24.42   14.23
  -4  11  -4   13.76   11.21
  -4  11  -4    7.50   15.06
  -4  11  -4    6.76    6.62
  -4  11  -4    7.25    8.23
  -4  11  -4    9.50    5.75
  -4  11  -5   15.96    6.65
  -4  11  -5   -0.85   16.17
  -4  11  -5   25.63   12.58
  -4  11  -5    3.85    8.11
  -4  11  -6   10.99    6.64
  -4  11  -6   27.94   13.20
  -4  11  -6   15.03    8.06
   4 -11   7    3.36    6.41
  -4  11  -7   -3.44   13.88
  -4  11  -7    4.30    5.47
  -4  11  -7   -2.91    7.69
  -4  11  -7    6.36    6.13
  -4  11  -8   75.42   10.03
   4 -11   8   81.80    8.38
   4 -11   8  100.99    7.88
   4 -11   9   52.56    7.95
  -4  11  -9   48.13    5.90
   4 -11   9   56.90    7.18
   4 -11  10   26.66    7.89
  -4  11 -10   14.02    7.49
   4 -11  10   25.56    7.03
  -4  11 -10   28.65    4.93
   4 -11  11   79.11    7.72
  -4  11 -11   77.33    4.46
   4 -11  11   71.09    8.46
   4 -11  12   -2.40    7.56
   4 -11  12    0.97    6.91
   4 -11  13   20.82   16.72
  -4  11 -13    5.72   12.99
   4 -11  13    4.39    7.10
   4 -11  13    4.19    6.64
   4 -11  14   -9.60   14.95
  -4  11 -14   18.30   11.45
   4 -11  14    4.40    6.37
   4 -11  14    9.17    6.06
   4 -11  15    0.25    5.21
   4 -11  15    3.09    5.57
   4 -11  15    6.19   12.91
  -4  11 -15    0.24    9.51
   4 -11  16   -2.08   10.45
  -4  10   8   27.94   10.36
   4 -10  -8    8.23    5.68
  -4  10   7    1.52   10.61
  -4  10   7    0.91   12.07
   4 -10  -7    0.36    6.65
  -4  10   6   54.60   13.75
   4 -10  -6   62.86    8.25
  -4  10   5  148.70   10.78
  -4  10   5  146.03   15.72
  -4  10   4  206.93   17.03
  -4  10   4  212.65   12.02
  -4  10   3   17.67   14.15
  -4  10   3   26.38   15.48
  -4  10   3   58.28    5.17
  -4  10   3   35.93    9.65
  -4  10   3   31.84    7.78
  -4  10   2  274.83   10.25
  -4  10   2  269.58   18.40
  -4  10   2  278.14   10.87
  -4  10   2  268.54   13.60
  -4  10   2  242.09   12.75
  -4  10   1   17.16   15.25
  -4  10   1   -5.63   13.54
  -4  10   1   37.22    6.15
  -4  10   1   11.97    8.93
  -4  10   1   35.76    5.55
  -4  10   0  398.69   15.72
  -4  10   0  425.05   14.48
  -4  10   0  411.07   15.08
  -4  10  -1   50.38    6.89
  -4  10  -1   45.51    6.18
  -4  10  -1   42.91    8.42
  -4  10  -1   34.61   13.33
  -4  10  -2  385.17   23.11
  -4  10  -2  361.08   20.85
  -4  10  -3  100.49   15.28
  -4  10  -3   87.45   12.43
  -4  10  -4  135.77   16.64
  -4  10  -4  154.18   14.34
  -4  10  -4  177.50   10.44
  -4  10  -4  188.65    9.47
  -4  10  -5   30.15   16.34
  -4  10  -5   33.82    8.23
  -4  10  -5   23.23   13.37
  -4  10  -5   33.10    6.71
  -4  10  -6   49.87   14.26
   4 -10   6   44.84    7.21
  -4  10  -6   71.33    6.20
  -4  10  -6   67.03    8.35
  -4  10  -6   63.58    7.01
   4 -10   7   17.65    6.04
  -4  10  -7   10.45    6.03
  -4  10  -7   18.06    9.06
  -4  10  -7    6.63    5.51
  -4  10  -8  465.61   17.43
  -4  10  -8  428.47   18.93
  -4  10  -8  481.18   17.05
   4 -10   8  491.37   17.62
  -4  10  -9   46.59    7.41
  -4  10  -9   20.01    5.11
   4 -10   9   40.43    6.96
  -4  10  -9   14.08    4.74
  -4  10  -9   38.90    8.03
   4 -10  10  357.50   13.19
  -4  10 -10  310.50   11.29
  -4  10 -11   12.89    6.90
   4 -10  11    4.39    8.53
   4 -10  11   11.54    7.15
   4 -10  12   83.35   18.59
  -4  10 -12   95.15    7.78
   4 -10  12   94.68    8.05
   4 -10  12   83.65    8.89
   4 -10  13    3.35    7.49
   4 -10  13    9.47   16.60
   4 -10  13   10.15    6.68
  -4  10 -13   10.08    6.09
  -4  10 -13    1.60   12.99
  -4  10 -14   20.52   11.60
   4 -10  14   29.69   15.30
   4 -10  14   48.46    6.93
  -4  10 -14   41.18    5.77
   4 -10  14   45.73    6.55
  -4  10 -15   16.78    9.43
  -4  10 -15    1.29    4.33
   4 -10  15   -0.81    5.37
   4 -10  15    2.00   13.09
   4 -10  16   21.69    4.50
   4 -10  16   21.79   10.65
   4  -9  -9    6.34    5.63
  -4   9   9    9.04   10.23
  -4   9   9    0.76    9.44
   4  -9  -8   27.86    6.85
  -4   9   8   14.37   12.11
  -4   9   8    8.73   11.42
   4  -9  -7   11.77    7.83
  -4   9   7   -9.03   12.73
  -4   9   7   18.62   13.60
   4  -9  -6   50.63    8.97
  -4   9   6   16.87   13.86
  -4   9   6   51.43   14.75
  -4   9   5   82.58   10.34
  -4   9   5   70.30   15.37
  -4   9   5   45.82   14.52
  -4   9   4   25.97    9.74
  -4   9   4   20.19   14.87
  -4   9   4   21.03   15.18
  -4   9   4   23.13    4.53
  -4   9   3  283.12   17.40
  -4   9   3  238.90   17.70
  -4   9   3  189.96    8.72
  -4   9   3  168.35    8.02
  -4   9   3  260.82   12.48
  -4   9   3  234.45   11.16
  -4   9   2   17.34    9.20
  -4   9   2   15.89    8.67
  -4   9   2   23.51   15.52
  -4   9   2   19.33   15.07
  -4   9   2   32.52    5.89
  -4   9   2   34.22    5.16
  -4   9   1   60.07    9.57
  -4   9   1   45.86   15.11
  -4   9   1   87.64    7.02
  -4   9   1   96.57    6.45
  -4   9   1   55.81   15.22
  -4   9   0   60.20   14.05
  -4   9   0   62.89    6.26
  -4   9   0   71.92    7.02
  -4   9   0   68.09    8.35
  -4   9  -1   31.46   10.47
  -4   9  -1   36.86   13.66
  -4   9  -1  120.99    6.81
  -4   9  -1  105.93    7.56
  -4   9  -1   95.49    8.81
  -4   9  -2    4.30    5.65
  -4   9  -2    2.16   10.85
  -4   9  -2   -4.56   13.18
  -4   9  -3   29.71    8.01
  -4   9  -3   21.77   11.70
  -4   9  -3   37.02    5.86
  -4   9  -3   29.15    6.67
  -4   9  -3   11.23   13.77
  -4   9  -4    5.21   12.82
  -4   9  -4    6.80    6.37
  -4   9  -4   11.28    7.73
  -4   9  -4   15.88   14.53
  -4   9  -5   25.53    7.76
  -4   9  -5   27.05   15.70
  -4   9  -5   28.43   13.45
  -4   9  -5   26.01    6.29
  -4   9  -5   26.77    5.60
  -4   9  -6   64.26    6.68
  -4   9  -6   62.12    7.88
  -4   9  -6   56.52   17.96
  -4   9  -6   65.56    6.00
   4  -9   7   15.96    6.08
  -4   9  -7   21.22    6.87
  -4   9  -7   16.96    8.62
  -4   9  -7   25.73    5.38
  -4   9  -7   16.70    5.72
   4  -9   8   13.54    6.39
  -4   9  -8   28.12    8.15
  -4   9  -8   23.25    7.19
  -4   9  -8   33.89    5.10
  -4   9  -8   21.32    5.30
  -4   9  -9   56.34    7.63
  -4   9  -9   45.19    5.10
  -4   9 -10    9.76    7.15
  -4   9 -10   -7.90    6.25
  -4   9 -10    2.16    3.51
  -4   9 -11  113.38    8.49
  -4   9 -12    3.01    6.58
   4  -9  12   11.21   17.81
  -4   9 -13    3.70   12.79
  -4   9 -13   11.54    6.20
   4  -9  13   17.69   16.59
   4  -9  13   12.38    7.78
  -4   9 -14   22.47   11.24
  -4   9 -14   44.97    5.92
   4  -9  14   34.53   15.32
   4  -9  14   39.62    6.50
  -4   9 -15    7.47    8.70
  -4   9 -15    5.89    4.59
   4  -9  15  -10.67   13.02
   4  -9  15    4.86    5.33
   4  -9  16   -2.33   10.53
   4  -9  16    0.28    4.24
   4  -9  16    8.36    4.42
   4  -8 -10   38.26    5.89
  -4   8  10   19.55    9.84
   4  -8  -9    4.82    6.67
  -4   8   9    1.64   11.79
  -4   8   9   -0.48   12.03
  -4   8   8   45.77   13.79
   4  -8  -8   56.94    8.13
  -4   8   7   16.90   14.36
   4  -8  -7   13.47    8.50
  -4   8   6   53.55   10.24
  -4   8   6   50.10   14.98
  -4   8   5   27.12    9.81
  -4   8   5   23.61   14.93
  -4   8   4  493.06   17.73
  -4   8   4  433.12   16.29
  -4   8   4  493.46   21.24
  -4   8   4  378.13   22.07
  -4   8   4  371.51   14.53
  -4   8   3   30.29    5.54
  -4   8   3   29.70   15.09
  -4   8   3   25.21    8.46
  -4   8   3   19.63    9.58
  -4   8   3   33.77   14.81
  -4   8   3   22.67    4.67
  -4   8   2   81.05   15.98
  -4   8   2   87.42    9.79
  -4   8   2   83.95    9.58
  -4   8   2   79.16   14.75
  -4   8   2  106.68    6.34
  -4   8   2  108.79    7.06
  -4   8   1    4.41   13.51
  -4   8   1   -6.97   14.73
  -4   8   1    3.94    8.95
  -4   8   1    2.78    6.02
  -4   8   1    7.76    5.42
  -4   8   0  229.68   17.11
  -4   8   0  219.21   13.80
  -4   8   0  308.22   11.22
  -4   8   0  242.47   16.03
  -4   8   0  306.28   12.57
  -4   8   0  308.63   11.78
  -4   8  -1   61.88    5.88
  -4   8  -1   32.99   13.32
  -4   8  -1   29.70   10.53
  -4   8  -2  253.74   15.25
  -4   8  -2  234.63   16.14
  -4   8  -3   39.05   13.42
  -4   8  -3   34.21   12.25
  -4   8  -3   51.79    7.68
  -4   8  -3   58.42    6.46
  -4   8  -4  141.94   15.35
  -4   8  -4  146.20   14.28
  -4   8  -4  158.65    9.39
  -4   8  -4  160.15    8.33
  -4   8  -5   -0.05   15.30
  -4   8  -5   -9.77   13.49
  -4   8  -5   -0.51    7.08
  -4   8  -5    4.07    8.54
  -4   8  -5   -0.87    5.80
  -4   8  -5    4.88    5.25
  -4   8  -6  101.18    9.64
  -4   8  -6  102.72   18.00
  -4   8  -6  123.23    7.35
  -4   8  -6  137.43    6.98
  -4   8  -7   31.63    5.57
  -4   8  -7   19.68    8.23
  -4   8  -8  466.97   15.82
  -4   8  -8  440.49   14.01
  -4   8  -9  107.04    5.41
  -4   8  -9  135.30    8.63
  -4   8 -10  290.41   12.91
  -4   8 -11   10.59    7.17
   4  -8  12  163.32   19.19
  -4   8 -12  120.43   15.54
   4  -8  13   -2.06   16.39
  -4   8 -13   -0.39   12.18
  -4   8 -13   11.62    6.27
   4  -8  14   61.67   15.51
  -4   8 -14   41.48   11.18
   4  -8  15   20.82    5.24
   4  -8  15   10.00   12.84
  -4   8 -15    9.07    8.01
   4  -8  15    6.40    5.47
  -4   8 -15    7.35    4.59
   4  -8  16   28.75    4.33
   4  -8  16    3.75   10.21
  -4   8 -16   13.70    3.64
  -4   7  11   19.37    9.61
   4  -7 -11    2.16    5.14
  -4   7  10   34.10   11.78
   4  -7 -10   38.46    6.69
  -4   7   9    5.40   13.04
   4  -7  -9   -1.00    7.36
  -4   7   8   14.09   14.00
   4  -7  -8   12.18    8.27
  -4   7   7   12.46   14.44
   4  -7  -7    1.84    8.84
  -4   7   6   15.09   10.06
  -4   7   6    9.93   14.62
  -4   7   5   18.47    4.58
  -4   7   5   40.50   10.07
  -4   7   5   41.60   14.94
  -4   7   4   17.65    4.29
  -4   7   4   -1.36   14.33
  -4   7   4    9.93    4.96
  -4   7   4    6.01    9.50
  -4   7   4    7.21    7.99
  -4   7   4    9.25   12.13
  -4   7   3  -11.70   15.06
  -4   7   3    4.49   13.54
  -4   7   3    6.66    8.25
  -4   7   3   -2.90    8.83
  -4   7   3    3.30    5.29
  -4   7   3    1.65   12.31
  -4   7   3    6.13    4.49
  -4   7   2    7.68    5.02
  -4   7   2   17.05    5.66
  -4   7   2   20.09    8.40
  -4   7   2   16.10    8.48
  -4   7   2   22.70   12.40
  -4   7   2    0.99   12.73
  -4   7   2    8.12   14.09
  -4   7   1   48.97    5.51
  -4   7   1   32.35    8.81
  -4   7   1   20.93   14.41
  -4   7   1   20.38    8.94
  -4   7   1   14.54   12.50
  -4   7   1   25.15   12.24
  -4   7   1   42.46    5.99
  -4   7   0   -0.84    5.75
  -4   7   0   -1.43    8.56
  -4   7   0   12.86   13.18
  -4   7   0   -5.98    9.86
  -4   7   0    3.54    5.29
  -4   7   0    7.73   12.31
  -4   7  -1   45.50   10.77
  -4   7  -1   40.80   12.65
  -4   7  -1   47.47   12.81
  -4   7  -1   35.31    8.30
  -4   7  -1   37.59    5.40
  -4   7  -2   57.26    7.40
  -4   7  -2   76.40   12.23
  -4   7  -2   75.23   11.84
  -4   7  -2   51.29    6.12
  -4   7  -2   61.82    7.82
  -4   7  -3   36.01    5.83
  -4   7  -3   40.10    7.06
  -4   7  -3   37.91   12.80
  -4   7  -3   23.65    7.28
  -4   7  -3   56.79   12.28
  -4   7  -4   82.38    6.53
  -4   7  -4   78.37   13.98
  -4   7  -4   88.44   13.52
  -4   7  -4   82.87    6.49
  -4   7  -4   78.77    9.09
  -4   7  -4   91.15    6.04
  -4   7  -4   67.76    7.86
  -4   7  -5   -2.86    5.00
  -4   7  -5   -5.86   14.90
  -4   7  -5   -0.92    8.05
  -4   7  -5    0.78    5.36
  -4   7  -6   70.21    8.59
  -4   7  -6   80.28    6.05
  -4   7  -6   81.81    5.69
  -4   7  -7    1.08    7.77
  -4   7  -7    2.46    4.74
  -4   7  -7   -1.46    4.35
  -4   7  -8   17.08    7.25
  -4   7  -8   20.70    4.58
  -4   7  -8   16.81    4.04
  -4   7  -9   20.32    3.72
  -4   7  -9   28.59    7.36
  -4   7 -10    6.21    7.14
   4  -7  11   74.19   18.27
  -4   7 -11  111.82    8.51
  -4   7 -12   39.98    7.15
  -4   7 -12   26.02   13.17
   4  -7  12   10.26   17.06
   4  -7  13   44.89   16.43
  -4   7 -13   51.92    6.85
  -4   7 -13   30.23   11.57
   4  -7  14   24.42   14.54
  -4   7 -14    9.84    9.41
   4  -7  14   26.70    6.78
  -4   7 -14   23.25    5.77
   4  -7  15   13.31    5.26
  -4   7 -15   12.46    4.53
   4  -7  15    5.29   12.24
   4  -7  16   -1.14    3.83
  -4   6  12   83.46    9.65
   4  -6 -11    5.80    6.04
  -4   6  11   15.66   11.04
   4  -6 -10   39.57    7.38
  -4   6  10   26.77   12.93
   4  -6  -9    3.33    7.81
   4  -6  -8   44.87    8.73
  -4   6   7    4.74   13.22
  -4   6   6   68.18   14.39
  -4   6   6  132.89   11.38
  -4   6   5   37.20   13.93
  -4   6   5   32.60    4.83
  -4   6   5   44.23   13.88
  -4   6   5   47.13    9.89
  -4   6   5   34.35    7.48
  -4   6   4   37.30   13.36
  -4   6   4   25.29   13.44
  -4   6   4   33.92    8.09
  -4   6   4   40.71    9.24
  -4   6   4   45.16    5.26
  -4   6   4   37.32    4.61
  -4   6   3   -4.04    7.80
  -4   6   3   -0.07    5.08
  -4   6   3    2.84    8.17
  -4   6   3    6.75    8.27
  -4   6   3   13.44   12.74
  -4   6   3   -3.06    4.43
  -4   6   3    1.86   12.28
  -4   6   2   22.42    7.74
  -4   6   2   22.27    8.29
  -4   6   2   13.70   11.41
  -4   6   2   14.51   11.91
  -4   6   2   18.17    4.74
  -4   6   2   20.93    5.38
  -4   6   2   21.82   13.54
  -4   6   2   24.26    8.50
  -4   6   1   64.42    7.84
  -4   6   1   71.46    9.01
  -4   6   1  113.90    6.62
  -4   6   1   78.14   12.95
  -4   6   1   70.37   11.53
  -4   6   1   66.70   13.78
  -4   6   1   62.32   10.16
  -4   6   1   75.82    9.82
  -4   6   1  114.37    6.07
  -4   6   0  354.96   15.06
  -4   6   0  309.94   13.73
  -4   6   0  349.79   17.40
  -4   6   0  324.70   18.08
  -4   6   0  331.41   16.49
  -4   6   0  341.00   14.58
  -4   6  -1  657.05   23.30
  -4   6  -1  623.05   21.81
  -4   6  -1  638.68   24.98
  -4   6  -1  713.85   25.11
  -4   6  -1  686.90   24.63
  -4   6  -1  661.36   22.78
  -4   6  -2   94.17   12.37
  -4   6  -2  114.56    8.73
  -4   6  -2  105.62   12.41
  -4   6  -3    1.04   12.16
  -4   6  -3    0.07    7.26
  -4   6  -3    2.05    5.16
  -4   6  -3    9.13   11.91
  -4   6  -3    3.96    5.13
  -4   6  -4  233.99   15.78
  -4   6  -4  236.53    9.67
  -4   6  -4  253.07    9.96
  -4   6  -4  231.31   11.59
  -4   6  -4  228.37    9.28
  -4   6  -4  220.72   11.19
  -4   6  -5    9.16    4.54
  -4   6  -5    5.09   14.41
  -4   6  -5    6.27    7.84
  -4   6  -5    4.15    5.60
  -4   6  -5    7.65    4.92
  -4   6  -5   -6.38    7.68
  -4   6  -6  122.96    9.73
  -4   6  -6  148.84    6.52
  -4   6  -6  117.93    9.20
  -4   6  -6  141.24    6.89
  -4   6  -7  152.31   11.14
  -4   6  -7  148.93    9.80
  -4   6  -7  176.30    7.78
  -4   6  -8  216.84   11.13
  -4   6  -8  227.61   13.12
  -4   6  -9   58.24   10.03
  -4   6 -10  154.95   11.58
   4  -6  10  186.88   18.96
  -4   6 -11   -0.79    9.17
   4  -6  11  -19.68   17.03
  -4   6 -11   -7.02   12.95
  -4   6 -11   -2.00    7.08
  -4   6 -12   72.36   13.27
   4  -6  12   92.35   17.66
  -4   6 -13   -7.17   10.29
  -4   6 -13    6.76    6.23
   4  -6  13    8.23   15.54
   4  -6  14   77.70    7.14
  -4   6 -14   83.46    6.48
   4  -6  15    3.76   11.46
   4  -6  15   14.88    4.90
  -4   6 -15   10.52    4.32
  -4   5  13    2.70    8.28
  -4   5  12    3.06   10.35
  -4   5  11   14.21    6.89
   4  -5 -11   16.75    6.61
   4  -5 -10   -2.68    7.46
  -4   5  10   -0.26   12.22
   4  -5  -9   48.11    8.47
  -4   5   9   26.51   13.37
   4  -5  -8   16.39    8.57
  -4   5   8   -2.06   14.31
  -4   5   7  130.06   11.71
  -4   5   7   78.17   15.67
  -4   5   6   97.40   10.74
  -4   5   6   88.24   15.01
  -4   5   6   67.53    5.06
  -4   5   5    5.11    7.46
  -4   5   5    9.29    9.36
  -4   5   5   15.39    4.63
  -4   5   5    3.16   13.96
  -4   5   4   81.12   13.96
  -4   5   4   56.06    8.77
  -4   5   4   67.63    4.98
  -4   5   4   72.99    9.13
  -4   5   4   77.00    8.43
  -4   5   4   74.14    5.65
  -4   5   4   65.24   12.36
  -4   5   3    9.60   12.76
  -4   5   3   21.69    7.94
  -4   5   3   38.70    4.51
  -4   5   3   21.91    8.24
  -4   5   3   22.45    8.14
  -4   5   3   13.29   11.22
  -4   5   3   39.37    5.23
  -4   5   2  122.50    6.44
  -4   5   2  101.37    5.85
  -4   5   2   71.15   12.57
  -4   5   2   72.74   11.03
  -4   5   2   79.21    8.08
  -4   5   2   75.70    8.83
  -4   5   2   59.60   13.02
  -4   5   2   63.15    9.58
  -4   5   2  121.30    5.76
  -4   5   2   76.16    9.74
  -4   5   1    8.23    8.16
  -4   5   1    1.93   12.21
  -4   5   1   -2.95    9.63
  -4   5   1    3.78    4.60
  -4   5   1   -3.07    6.48
  -4   5   1    6.29    7.94
  -4   5   1   -0.49   11.70
  -4   5   1    2.21    9.67
  -4   5   1    4.39    4.75
  -4   5   1    6.40    5.20
  -4   5   0  184.97    8.23
  -4   5   0  214.32   10.22
  -4   5   0  125.08    7.23
  -4   5   0  253.34   13.27
  -4   5   0  281.50   12.63
  -4   5   0  259.80   13.77
  -4   5   0  211.37    9.68
  -4   5  -1  123.03    8.74
  -4   5  -1  153.35   11.73
  -4   5  -1   64.13    5.72
  -4   5  -1  148.62   12.27
  -4   5  -1   68.72    5.70
  -4   5  -1   71.52    6.00
  -4   5  -1  152.77   11.85
  -4   5  -1  126.18    8.35
  -4   5  -2 1055.94   33.74
  -4   5  -2 1042.30   33.53
  -4   5  -2  934.40   31.03
  -4   5  -2  913.20   33.19
  -4   5  -2  912.97   31.07
  -4   5  -2  951.42   31.68
  -4   5  -3    2.49    7.55
  -4   5  -3    3.85    4.52
  -4   5  -3    3.96    4.86
  -4   5  -3    3.53    4.85
  -4   5  -3    4.01    7.52
  -4   5  -3    9.43   11.52
  -4   5  -3    4.23    4.85
  -4   5  -4  308.73   11.42
  -4   5  -4  307.13   11.38
  -4   5  -4  308.08   10.99
  -4   5  -4  325.20   11.73
  -4   5  -4  271.04   13.06
  -4   5  -4  285.05   16.94
  -4   5  -4  297.40   13.07
  -4   5  -5   79.09   13.56
  -4   5  -5  101.64    5.32
  -4   5  -5  105.15    6.76
  -4   5  -5   78.38    8.37
  -4   5  -5   89.68    9.31
  -4   5  -5   93.92    5.77
  -4   5  -5   88.58   15.03
  -4   5  -6   45.59    4.23
  -4   5  -6   20.97    9.17
  -4   5  -6   48.88    6.21
  -4   5  -6   26.22    7.32
  -4   5  -6   36.64    4.59
  -4   5  -7   57.89    6.87
  -4   5  -7   47.41    4.53
  -4   5  -7   57.03    4.43
  -4   5  -8    0.66   10.26
  -4   5  -9    7.01   10.45
  -4   5  -9   17.67   13.73
  -4   5 -10   26.23   10.47
  -4   5 -10   33.71   13.20
   4  -5  10   27.99   16.83
  -4   5 -11   26.87   10.21
  -4   5 -11   29.80   12.24
   4  -5  11   38.90   16.59
  -4   5 -12    0.83    9.54
  -4   5 -12    9.89   10.82
  -4   5 -12   -7.34    6.79
   4  -5  12    6.50   16.08
  -4   5 -13    8.91    5.93
  -4   5 -13    8.47    8.59
   4  -5  14  -14.77   13.09
  -4   5 -14    8.22    5.07
   4  -5  14   -7.34    5.98
   4  -5  15    0.32   10.31
   4  -5  15    6.33    4.28
  -4   5 -15    1.36    4.00
  -4   4  13   -0.32    5.78
  -4   4  12   19.24    7.06
  -4   4  12    5.29   10.96
   4  -4 -11   44.91    7.16
  -4   4  11   40.32   13.44
   4  -4 -10   22.42    7.68
  -4   4  10   27.29   14.73
   4  -4  -9   11.43    7.99
  -4   4   9    2.07   15.53
   4  -4  -8  176.67   10.43
  -4   4   8   63.22   17.46
  -4   4   7   11.09   10.13
  -4   4   7    1.62   16.17
  -4   4   6  499.24   18.11
  -4   4   6  435.36   14.94
  -4   4   5   54.79    9.34
  -4   4   5   32.02    4.77
  -4   4   5   40.84    9.07
  -4   4   5   49.64   14.46
  -4   4   4  471.41   20.52
  -4   4   4  501.27   22.79
  -4   4   4  534.00   17.62
  -4   4   4  549.37   19.57
  -4   4   4  531.94   19.32
  -4   4   4  552.85   17.93
  -4   4   4  521.68   17.55
  -4   4   4  452.55   19.60
  -4   4   3  233.25   15.76
  -4   4   3  264.52    9.50
  -4   4   3  249.97   11.72
  -4   4   3  248.56   11.92
  -4   4   3  246.02   12.77
  -4   4   3  270.52    9.97
  -4   4   3  255.58    9.52
  -4   4   2  399.10   15.53
  -4   4   2  373.53   16.32
  -4   4   2  390.54   18.04
  -4   4   2  382.54   15.90
  -4   4   2  390.23   13.59
  -4   4   2  396.80   14.88
  -4   4   2  429.36   15.64
  -4   4   2  358.53   17.98
  -4   4   2  382.96   13.59
  -4   4   2  408.42   13.96
  -4   4   1  807.77   26.61
  -4   4   1  798.67   27.80
  -4   4   1  779.42   28.04
  -4   4   1  761.08   25.51
  -4   4   1  776.86   26.12
  -4   4   1  849.87   26.99
  -4   4   1  776.64   28.74
  -4   4   1  764.98   25.52
  -4   4   0  893.73   29.42
  -4   4   0  853.90   28.44
  -4   4   0  922.02   30.93
  -4   4   0  892.37   30.89
  -4   4   0  862.96   28.45
  -4   4   0  923.91   29.79
  -4   4   0  839.56   30.92
  -4   4  -1  426.14   14.76
  -4   4  -1  420.95   14.92
  -4   4  -1  461.11   18.44
  -4   4  -1  443.68   18.37
  -4   4  -1  432.01   16.14
  -4   4  -1  409.48   17.82
  -4   4  -2  564.45   20.31
  -4   4  -2  602.77   22.89
  -4   4  -2  616.80   20.30
  -4   4  -2  619.42   21.40
  -4   4  -3    3.71    7.74
  -4   4  -3    0.99    7.25
  -4   4  -3    3.09    3.93
  -4   4  -3    5.11    4.44
  -4   4  -3    6.61    4.53
  -4   4  -3    5.74    4.47
  -4   4  -3    4.57   11.30
  -4   4  -3   -0.19   11.16
  -4   4  -4  131.34    8.72
  -4   4  -4  124.32    5.94
  -4   4  -4  132.34    6.84
  -4   4  -4  129.23    6.38
  -4   4  -4  134.12    6.53
  -4   4  -4  118.05    9.93
  -4   4  -4  131.72   13.03
  -4   4  -5  118.65    8.45
  -4   4  -5  125.36    5.80
  -4   4  -5  129.44    7.11
  -4   4  -5  124.55   13.62
  -4   4  -5  118.55    6.18
  -4   4  -5  127.97    6.44
  -4   4  -5  102.81   10.29
  -4   4  -6  190.45    8.54
  -4   4  -6  159.98   14.52
  -4   4  -6  151.67    6.96
  -4   4  -6  155.50   11.72
  -4   4  -7  188.40   15.52
  -4   4  -7  204.45    9.62
  -4   4  -7  175.73   12.70
  -4   4  -8   93.44   14.01
  -4   4  -8  114.63    8.08
  -4   4  -8   97.08   11.68
  -4   4  -9   -6.92   12.98
  -4   4  -9    5.51   10.70
   4  -4   9   -9.38   16.35
  -4   4 -10   21.40   12.30
   4  -4  10   44.08   16.41
  -4   4 -10   41.94   11.06
  -4   4 -11  -11.74   10.90
  -4   4 -11    7.24   10.45
   4  -4  11   -2.32   15.92
  -4   4 -12   36.11   10.29
   4  -4  12   30.81   15.41
  -4   4 -13   -0.13    8.81
   4  -4  13    5.40   13.81
   4  -4  14   24.15    5.49
  -4   4 -14   24.33    4.90
   4  -4  14   13.43   11.90
  -4   4 -14    7.79    7.35
  -4   4 -15    2.42    3.59
  -4   3  14    4.41    5.78
  -4   3  13    6.35   11.24
  -4   3  13   -8.37    7.01
  -4   3  12   18.81   14.12
  -4   3  12   26.79    7.93
  -4   3  11   10.39   15.26
   4  -3 -10    5.29    7.45
  -4   3  10    3.62   16.30
   4  -3  -9   55.47    8.24
  -4   3   9   23.14   17.25
   4  -3  -8   77.90    8.74
  -4   3   8   29.53   17.59
  -4   3   7   -1.87   16.36
  -4   3   6  279.42   12.82
  -4   3   6  207.22   12.75
  -4   3   6  249.89    9.28
  -4   3   6  235.94    8.88
  -4   3   5    1.03    3.94
  -4   3   5    1.31    4.38
  -4   3   5    4.73    5.94
  -4   3   5   18.70    8.40
  -4   3   5    5.21    9.26
  -4   3   5   18.11   14.39
  -4   3   4   39.03    4.75
  -4   3   4   49.46    5.10
  -4   3   4   46.69    4.48
  -4   3   4   78.84    9.99
  -4   3   4   89.33    8.18
  -4   3   4   76.38    7.95
  -4   3   4   80.59    9.07
  -4   3   4   76.76    9.54
  -4   3   4   85.83   13.65
  -4   3   3    5.37    8.17
  -4   3   3   22.36    4.23
  -4   3   3   17.68    4.19
  -4   3   3   22.97    4.69
  -4   3   3    9.83    7.52
  -4   3   3    5.24    6.91
  -4   3   3    5.01    8.48
  -4   3   3   13.96   12.21
  -4   3   2    0.34    7.59
  -4   3   2   20.22    4.23
  -4   3   2   14.82    4.61
  -4   3   2   12.81    4.25
  -4   3   2    4.79    7.66
  -4   3   2    6.23    6.09
  -4   3   2  -11.29    9.24
  -4   3   2    6.87   11.25
  -4   3   1   14.86   10.47
  -4   3   1   30.23    4.42
  -4   3   1   29.83    4.21
  -4   3   1   21.71    7.61
  -4   3   1   18.40   10.02
  -4   3   1   20.11    7.66
  -4   3   0  155.44   12.31
  -4   3   0  144.27    6.77
  -4   3   0  145.05    7.14
  -4   3   0  158.22    7.00
  -4   3   0  188.64    9.80
  -4   3   0  168.41    9.58
  -4   3   0  184.45   12.50
  -4   3  -1   24.60    4.10
  -4   3  -1   21.65    4.46
  -4   3  -1   21.22    7.74
  -4   3  -1   26.12   10.78
  -4   3  -2  181.24   12.41
  -4   3  -2  161.92    6.99
  -4   3  -2  153.66    7.06
  -4   3  -2  141.09    6.60
  -4   3  -2  159.58    7.04
  -4   3  -2  185.60    9.35
  -4   3  -2  166.35    9.70
  -4   3  -2  184.66   12.39
  -4   3  -3    0.84    3.80
  -4   3  -3    0.22    4.38
  -4   3  -3    3.93    4.16
  -4   3  -3    1.78    4.29
  -4   3  -3    4.02    7.02
  -4   3  -3   -2.27    8.43
  -4   3  -3    1.70   10.96
  -4   3  -4    5.94    3.92
  -4   3  -4    5.78    4.78
  -4   3  -4    8.28    4.28
  -4   3  -4    6.79    4.02
  -4   3  -4   13.38   11.66
  -4   3  -4   10.32    6.80
  -4   3  -4    9.92    8.86
  -4   3  -5   33.94    4.37
  -4   3  -5   45.40    4.70
  -4   3  -5   53.79    5.63
  -4   3  -5   65.70   12.56
  -4   3  -5   69.51   10.05
  -4   3  -6   63.62    4.72
  -4   3  -6   71.59    5.14
  -4   3  -6   97.64   11.01
  -4   3  -6   96.05   13.12
  -4   3  -6   89.16    6.63
  -4   3  -7   88.84   11.39
  -4   3  -7   87.64   13.51
   4  -3   8    3.43   15.69
  -4   3  -8    8.92   11.14
  -4   3  -8    9.33   12.76
  -4   3  -9   33.05   11.40
   4  -3   9   25.18   15.96
  -4   3  -9   20.95   12.05
  -4   3 -10    0.57   11.20
   4  -3  10    2.26   15.63
  -4   3 -10    5.25   10.71
  -4   3 -11   19.06   10.97
   4  -3  11   21.71   15.19
  -4   3 -12    7.35   10.21
   4  -3  12  -11.10   14.43
  -4   3 -13   -9.99    8.97
   4  -3  13    2.25   12.67
  -4   3 -14   10.02    7.26
   4  -3  14    7.29    4.56
  -4   2  15    3.39    5.45
  -4   2  14   33.81    7.03
  -4   2  14    7.77   11.53
  -4   2  13   15.82    7.86
  -4   2  13   -6.49   14.09
  -4   2  12   36.81    8.75
  -4   2  12   33.90   15.87
  -4   2  11   32.01   16.88
  -4   2  10   44.81   18.03
  -4   2   9   12.95   17.59
  -4   2   8  183.61   19.76
  -4   2   7   23.03    4.55
  -4   2   7   47.39   16.48
  -4   2   6  388.29   18.07
  -4   2   6  394.54   21.82
  -4   2   6  476.07   15.32
  -4   2   6  449.22   14.89
  -4   2   6  407.52   16.18
  -4   2   5  353.68   13.77
  -4   2   5  381.47   17.62
  -4   2   5  254.78   10.16
  -4   2   5  244.16    9.81
  -4   2   5  297.39   11.07
  -4   2   4  659.42   24.95
  -4   2   4  722.77   23.28
  -4   2   4  698.13   23.07
  -4   2   4  741.81   27.08
  -4   2   3  439.87   16.43
  -4   2   3  390.49   17.24
  -4   2   3  442.29   14.94
  -4   2   3  431.11   14.70
  -4   2   3  432.80   18.98
  -4   2   2 1527.44   48.86
  -4   2   2 1394.89   47.04
  -4   2   2 1586.31   48.05
  -4   2   2 1536.04   48.61
  -4   2   2 1486.93   47.20
  -4   2   2 1451.46   47.05
  -4   2   1  375.09   14.79
  -4   2   1  362.85   16.33
  -4   2   1  409.05   14.88
  -4   2   1  383.76   13.12
  -4   2   1  368.66   16.61
  -4   2   1  370.22   13.08
  -4   2   0 1353.52   44.98
  -4   2   0 1383.46   45.71
  -4   2   0 1383.53   44.84
  -4   2   0 1468.13   46.44
  -4   2  -1  153.21   11.11
  -4   2  -1  149.15    6.91
  -4   2  -1  164.71    6.90
  -4   2  -1  167.69   12.01
  -4   2  -1  152.20    6.61
  -4   2  -1  152.40    9.63
  -4   2  -2  341.99   15.33
  -4   2  -2  326.79   14.76
  -4   2  -2  288.77   10.70
  -4   2  -2  303.61   10.86
  -4   2  -2  310.97   10.91
  -4   2  -2  284.06   10.84
  -4   2  -2  315.02   13.43
  -4   2  -3   26.15   11.58
  -4   2  -3   30.54    4.54
  -4   2  -3   28.43    4.22
  -4   2  -3   32.72    4.48
  -4   2  -3   25.45    8.87
  -4   2  -3   28.00   11.05
  -4   2  -4  295.59   17.09
  -4   2  -4  287.18   15.78
  -4   2  -4  291.46   13.93
  -4   2  -4  270.21   10.48
  -4   2  -4  308.26   10.59
  -4   2  -4  294.85   11.06
  -4   2  -5  143.04   13.11
  -4   2  -5  125.06    5.96
  -4   2  -5  117.62    5.94
  -4   2  -5  132.82   11.16
  -4   2  -6   88.94   12.80
  -4   2  -6  112.27    5.59
  -4   2  -6   96.28   11.55
  -4   2  -7  106.90   11.97
  -4   2  -7   91.66   13.07
   4  -2   7   95.39   15.14
  -4   2  -8   57.23   12.37
  -4   2  -8   99.51    8.47
  -4   2  -8   84.10   12.22
   4  -2   8   92.98   15.99
  -4   2  -9   16.88    7.69
  -4   2  -9   15.43   11.79
   4  -2   9    9.40   15.30
  -4   2  -9    2.09   10.72
   4  -2  10    2.25   14.88
  -4   2 -10   17.25   11.46
   4  -2  11   20.11   14.64
  -4   2 -11   19.75   11.20
   4  -2  12   17.96   13.52
  -4   2 -12   46.08   10.38
  -4   2 -13    3.17    8.73
  -4   2 -14    5.82    6.89
  -4   1  15   15.04   10.72
  -4   1  15    4.84    6.46
  -4   1  14   21.65   13.63
  -4   1  14   26.99    7.74
  -4   1  13    0.29   15.54
  -4   1  13    8.89    8.51
  -4   1  12    6.83   17.74
  -4   1  12   17.48   17.12
  -4   1  12   37.07    9.06
  -4   1  11    6.42   17.58
  -4   1  11   -6.05   18.14
  -4   1  10    3.00   18.21
  -4   1  10    6.92   18.21
  -4   1   9    3.31   17.57
  -4   1   9   -3.48   17.74
  -4   1   8  113.87   18.21
  -4   1   8   87.22   17.54
  -4   1   7    0.70   15.86
  -4   1   7    7.10    7.19
  -4   1   7    1.40    4.41
  -4   1   6 1257.63   41.07
  -4   1   6 1158.85   37.19
  -4   1   6 1107.81   36.91
  -4   1   6 1168.48   37.72
  -4   1   6 1206.94   39.21
  -4   1   5  117.17   11.30
  -4   1   5  171.62    7.17
  -4   1   5  162.95    6.66
  -4   1   5  135.51   14.65
  -4   1   5  127.53   10.33
  -4   1   5  141.93    8.06
  -4   1   4   47.92   12.21
  -4   1   4   40.88    5.65
  -4   1   4   32.31    4.25
  -4   1   4   35.46    4.65
  -4   1   4   41.59    9.36
  -4   1   3  398.89   13.54
  -4   1   3  331.88   15.69
  -4   1   3  392.32   13.15
   4  -1  -3  383.91   20.48
  -4   1   3  353.41   17.18
   4  -1  -2   74.03   10.88
  -4   1   2   65.74   10.47
  -4   1   2   68.47    6.04
  -4   1   1   81.69    9.57
  -4   1   1   64.12    5.95
   4  -1  -1   64.50   12.57
  -4   1   1   49.89    4.77
  -4   1   0  140.61    6.80
  -4   1   0  155.02    6.31
  -4   1  -1   19.73    5.72
  -4   1  -1   28.64    9.71
  -4   1  -1   25.75   10.33
  -4   1  -1   14.54    4.20
  -4   1  -1   16.39    3.65
  -4   1  -2   11.79   10.38
  -4   1  -2    3.90   10.63
  -4   1  -2    0.98    4.13
  -4   1  -2    2.08    4.12
  -4   1  -2    1.30    3.85
  -4   1  -3  153.21   13.57
  -4   1  -3  150.92   10.80
  -4   1  -3  150.44    6.76
  -4   1  -3  158.41    6.80
  -4   1  -3  154.48   12.39
  -4   1  -4    5.90    9.69
  -4   1  -4    0.88    4.01
  -4   1  -4    7.43    4.20
  -4   1  -4   -4.40   11.15
  -4   1  -5  354.94   15.18
  -4   1  -5  331.72   16.05
  -4   1  -6   41.53   11.05
  -4   1  -6   49.05    6.93
  -4   1  -6   43.32   11.69
   4  -1   7   35.18   14.49
  -4   1  -7   38.71   11.52
  -4   1  -7   33.19   11.97
  -4   1  -7   41.81    7.48
  -4   1  -8   17.36   10.71
   4  -1   8   13.73   14.84
  -4   1  -8   30.18    7.73
  -4   1  -8   17.59   12.15
   4  -1   9   14.04   14.76
  -4   1  -9   41.67    7.76
  -4   1  -9   37.45   12.34
  -4   1 -10   46.45   11.82
  -4   1 -10   64.17    7.87
  -4   1 -11   10.82   10.92
  -4   1 -12   -0.30    9.79
  -4   1 -13    2.12    8.27
  -4   1 -13   -1.21    4.36
  -4   1 -14    3.65    7.19
  -4   1 -14    7.20    3.33
  -4   0  16   12.51    9.87
  -4   0  16   22.53    5.90
  -4   0  15    3.52   12.81
  -4   0  15    3.94    7.20
  -4   0  14   56.00   15.77
  -4   0  14   76.23    8.97
  -4   0  13   27.54   16.69
  -4   0  13   45.77   17.11
  -4   0  13   49.04    9.27
  -4   0  12  192.52   20.01
  -4   0  12  243.86   12.38
  -4   0  11    7.55   17.43
  -4   0  11   16.19   18.25
  -4   0  11   33.29    9.24
  -4   0  10  104.29   19.10
  -4   0  10  151.49   10.44
  -4   0   9    7.12   16.05
  -4   0   9    4.50   17.20
  -4   0   9   12.48    8.54
  -4   0   8   71.32   16.72
  -4   0   8   88.20    8.57
  -4   0   7  114.51    6.75
  -4   0   7  106.28    5.55
  -4   0   6  313.82   11.78
  -4   0   6  282.99   15.60
  -4   0   6  304.70   18.42
  -4   0   6  314.43   14.74
  -4   0   6  318.52   12.75
  -4   0   6  343.27   11.76
  -4   0   5   28.38   10.20
  -4   0   5   45.18    4.99
  -4   0   5   42.11    8.33
  -4   0   5   38.58    5.58
  -4   0   5   36.26    6.18
  -4   0   4 1259.79   40.52
  -4   0   4 1244.46   41.87
   4   0  -4 1126.11   47.35
  -4   0   4 1311.66   41.15
  -4   0   4 1205.14   40.39
  -4   0   4 1284.82   40.56
  -4   0   3   24.08    5.81
  -4   0   3    5.67    9.43
  -4   0   3    8.11    7.48
  -4   0   3   26.02    4.64
  -4   0   3   11.63    5.15
   4   0  -3   22.49   12.10
  -4   0   2  423.66   16.26
  -4   0   2  443.74   15.41
  -4   0   2  409.23   17.47
  -4   0   1  185.89   10.76
  -4   0   1  168.21    9.97
  -4   0   1  209.55   11.82
   4   0  -1  182.28   15.08
  -4   0   1  172.85    9.60
  -4   0   1  181.27   11.42
  -4   0   1  141.69    7.09
  -4   0   0  175.58    7.96
  -4   0   0  162.62   10.54
  -4   0   0  191.75   11.93
  -4   0   0  176.25   11.43
  -4   0   0  136.12    6.93
   4   0   0  167.73   15.15
  -4   0  -1  107.88    5.41
  -4   0  -1  107.70    5.93
  -4   0  -1  128.30   10.86
  -4   0  -1  110.10   10.62
  -4   0  -1  130.88    7.22
  -4   0  -1  130.77   11.47
  -4   0  -1  124.69    7.66
  -4   0  -2  143.60    8.38
  -4   0  -2  145.53   12.18
  -4   0  -2  145.23   11.83
  -4   0  -2  116.87    7.13
  -4   0  -2  108.57    6.00
  -4   0  -3   43.20    4.51
  -4   0  -3   60.72   11.12
  -4   0  -3   72.45    8.08
  -4   0  -4  397.45   13.54
  -4   0  -4  347.44   12.79
  -4   0  -4  388.73   17.51
  -4   0  -5   -1.78    3.87
  -4   0  -5   -3.31    6.10
  -4   0  -5   -7.18   10.83
  -4   0  -6  186.81   13.78
  -4   0  -6  237.93   10.48
  -4   0  -7   42.83    7.52
  -4   0  -8   95.47    8.40
  -4   0  -9   75.21   13.06
  -4   0  -9  109.22    8.51
  -4   0 -10  128.10    8.71
  -4   0 -10  110.96   12.96
  -4   0 -11   -4.59   10.70
  -4   0 -12  113.79   10.52
  -4   0 -13    2.84    7.46
  -4   0 -13    5.64    8.32
  -4   0 -13    4.63    3.82
  -4  -1  16    8.00   11.67
  -4  -1  16   -4.79    6.48
  -4  -1  15   22.24   14.38
  -4  -1  15   11.53    7.99
  -4  -1  14   25.16    9.05
  -4  -1  14   16.34   16.32
  -4  -1  14    9.26   15.33
  -4  -1  13    9.69    9.34
  -4  -1  13   12.94   17.64
  -4  -1  13   -6.16   16.18
  -4  -1  12   36.20    9.65
  -4  -1  12   17.46   18.25
  -4  -1  12    6.48   16.37
  -4  -1  11   31.98    9.45
  -4  -1  11    2.30   16.42
  -4  -1  10   30.53    9.05
  -4  -1  10   -1.11   15.79
  -4  -1   9   16.54    8.33
  -4  -1   9   16.16   17.01
  -4  -1   9    6.40   14.63
  -4  -1   8  181.19   10.25
  -4  -1   7   16.59    5.09
  -4  -1   7    4.63   10.35
  -4  -1   7   26.10   10.70
  -4  -1   7   12.19    5.49
  -4  -1   7    9.85    7.16
  -4  -1   6  369.63   13.67
  -4  -1   6  376.49   13.65
  -4  -1   6  337.61   17.31
  -4  -1   6  370.98   15.66
  -4  -1   6  383.50   14.47
  -4  -1   5  143.34   10.41
  -4  -1   5  195.77    8.22
  -4  -1   5  166.87    9.11
  -4  -1   5  182.82   10.96
  -4  -1   5  193.92    8.34
  -4  -1   5  202.45    8.84
  -4  -1   5  145.76   12.61
  -4  -1   4  144.42    7.36
   4   1  -4  149.94   17.12
  -4  -1   4  170.10    8.15
  -4  -1   4  170.59    8.20
  -4  -1   4  169.59    9.66
  -4  -1   4  164.38    7.49
  -4  -1   4  163.00    8.29
  -4  -1   4  148.55   11.23
  -4  -1   3  756.04   26.89
  -4  -1   3  725.86   25.58
   4   1  -3  732.44   32.91
  -4  -1   3  742.65   24.82
  -4  -1   3  792.96   25.00
  -4  -1   3  699.37   26.43
  -4  -1   3  767.51   24.65
  -4  -1   3  714.10   26.34
  -4  -1   3  747.00   25.10
  -4  -1   2   69.09    5.21
   4   1  -2   70.77   13.14
  -4  -1   2   67.69    6.58
  -4  -1   2   80.62    6.34
  -4  -1   2   92.71    5.76
  -4  -1   2   29.25    8.36
  -4  -1   2   48.48    7.83
  -4  -1   2   59.88    5.18
  -4  -1   2   36.73    9.59
  -4  -1   2   31.19    8.71
  -4  -1   2   27.45   10.01
  -4  -1   1  462.46   15.83
  -4  -1   1  336.74   13.18
  -4  -1   1  446.60   15.42
  -4  -1   1  438.05   15.08
  -4  -1   1  417.56   14.75
  -4  -1   1  276.50   12.84
  -4  -1   1  479.07   16.21
   4   1  -1  351.03   20.22
  -4  -1   0    2.68    4.63
  -4  -1   0   14.00   10.39
  -4  -1   0   27.18    9.23
  -4  -1   0   28.66    6.81
  -4  -1   0   12.82    6.24
  -4  -1   0   18.33    8.59
  -4  -1   0   16.57    6.47
  -4  -1   0   29.52    9.72
  -4  -1  -1   36.49    8.88
  -4  -1  -1   47.93    7.39
  -4  -1  -1   59.65    7.15
  -4  -1  -1   34.76    3.71
  -4  -1  -1   41.72   10.46
  -4  -1  -1   41.43    6.36
  -4  -1  -1   46.16   10.35
  -4  -1  -1   33.35    4.61
  -4  -1  -2  131.94    8.89
  -4  -1  -2  124.26   11.51
  -4  -1  -2  130.85   10.27
  -4  -1  -3  159.81   11.65
  -4  -1  -3  195.65   10.43
  -4  -1  -3  162.17   12.40
  -4  -1  -3  163.53    7.60
  -4  -1  -3  157.76    8.07
  -4  -1  -4   88.11    5.21
  -4  -1  -4   98.97   11.34
  -4  -1  -4  102.85    6.63
  -4  -1  -5   30.89   10.30
  -4  -1  -5   38.03    6.61
  -4  -1  -6   31.28    9.68
  -4  -1  -6   25.05    6.92
  -4  -1  -7   10.48    9.54
  -4  -1  -7    8.07    7.06
  -4  -1  -8    1.95    7.15
  -4  -1  -9   38.54    7.27
  -4  -1 -10   26.61    6.76
  -4  -1 -12   -1.29    9.20
  -4  -1 -12    7.92    8.38
  -4  -1 -13   -3.77    6.50
  -4  -1 -13    6.79    3.11
  -4  -2  17    1.20    5.62
  -4  -2  17   10.47   10.17
  -4  -2  16   21.62    7.38
  -4  -2  16   -1.28   13.27
  -4  -2  15   25.41   15.65
  -4  -2  15   30.03    5.75
  -4  -2  15   19.36    8.57
  -4  -2  14  128.36   18.80
  -4  -2  14   76.35   16.06
  -4  -2  13   36.00    9.87
  -4  -2  13    1.99   15.37
  -4  -2  12  254.23   12.52
  -4  -2  12   85.75   16.94
  -4  -2  11   52.21    9.62
  -4  -2  11   11.83   15.11
  -4  -2  10   56.47    9.47
  -4  -2   9   15.40    8.38
  -4  -2   9    0.28   11.58
  -4  -2   8  243.86   13.97
  -4  -2   8  225.04    9.98
  -4  -2   8  223.79   11.20
  -4  -2   8  212.17    9.09
  -4  -2   7   55.08    7.68
  -4  -2   7   65.57    6.90
  -4  -2   7   52.79    5.90
  -4  -2   7   53.46   10.30
  -4  -2   7   50.22   10.20
  -4  -2   7   53.62    6.17
  -4  -2   6 1251.31   42.46
  -4  -2   6 1373.10   42.14
  -4  -2   6 1367.64   42.07
  -4  -2   6 1291.87   42.24
  -4  -2   6 1256.51   43.29
  -4  -2   6 1270.02   42.15
  -4  -2   6 1247.54   42.87
  -4  -2   6 1279.33   44.66
  -4  -2   5    7.58    7.90
  -4  -2   5   11.03    5.23
  -4  -2   5   13.60    6.21
  -4  -2   5   13.48    5.32
  -4  -2   5   13.55    5.95
  -4  -2   5    8.52    6.24
  -4  -2   5   -3.39   11.85
  -4  -2   5   14.78    8.14
  -4  -2   4  770.29   25.57
  -4  -2   4  787.98   25.50
  -4  -2   4  750.16   27.45
  -4  -2   4  743.73   27.59
  -4  -2   4  783.22   25.85
  -4  -2   4  806.88   25.39
  -4  -2   4  743.34   26.22
  -4  -2   3   69.07    8.09
   4   2  -3   56.32   14.72
  -4  -2   3   60.64    6.20
  -4  -2   3   39.90    6.22
  -4  -2   3   75.45    9.99
  -4  -2   3   67.22   10.18
  -4  -2   3   45.13    6.94
  -4  -2   3   54.30    5.54
  -4  -2   3   78.41    8.69
  -4  -2   2 2020.69   68.18
   4   2  -2 1856.43   75.66
  -4  -2   2 2126.98   68.28
  -4  -2   2 1933.47   68.44
  -4  -2   2 1891.69   68.38
  -4  -2   2 2371.40   69.10
  -4  -2   2 2226.40   68.80
  -4  -2   2 2331.93   68.90
  -4  -2   2 2390.25   69.03
  -4  -2   2 2471.79   69.45
  -4  -2   1  825.81   27.80
  -4  -2   1  945.18   29.09
  -4  -2   1  972.87   28.70
  -4  -2   1  635.38   27.46
  -4  -2   1  924.20   28.79
  -4  -2   1  859.73   28.49
  -4  -2   1  982.58   29.38
   4   2  -1  638.41   34.79
  -4  -2   0 1316.16   42.08
  -4  -2   0 1213.23   41.64
  -4  -2   0 1334.19   41.73
  -4  -2   0 1272.40   42.62
  -4  -2   0 1338.26   42.63
  -4  -2   0 1244.07   41.91
  -4  -2   0 1310.06   43.06
  -4  -2   0 1328.05   42.73
  -4  -2   0 1276.39   43.21
  -4  -2  -1    0.41    9.12
  -4  -2  -1    7.60    7.92
  -4  -2  -1   -4.19    9.86
  -4  -2  -1    5.72    5.89
  -4  -2  -1    4.56    5.18
  -4  -2  -1   -0.26    6.44
  -4  -2  -2  195.98   12.15
  -4  -2  -2  188.98   12.11
  -4  -2  -2  193.93   11.17
  -4  -2  -2  210.18    9.68
  -4  -2  -2  170.24    9.07
  -4  -2  -3   42.05    9.37
  -4  -2  -3   28.55    9.78
  -4  -2  -3   27.98    5.94
  -4  -2  -3   36.78   10.31
  -4  -2  -4  174.36    8.64
  -4  -2  -4  171.29    9.00
  -4  -2  -5   -1.08    6.34
  -4  -2  -5   -5.76   11.82
  -4  -2  -6  163.43   14.21
  -4  -2  -6  149.75    9.32
  -4  -2  -7   25.12    7.09
  -4  -2  -7   46.95    9.67
  -4  -2  -7   31.56   12.62
  -4  -2  -8  103.87    8.13
  -4  -2  -8  107.31   13.49
  -4  -2  -9   10.32    6.50
  -4  -2 -10  112.57    7.50
  -4  -2 -10   88.93   12.92
  -4  -2 -11    9.14    9.91
  -4  -2 -12    3.73    7.48
  -4  -3  17    2.16   11.41
  -4  -3  16    1.62   14.01
  -4  -3  16   -1.21    5.25
  -4  -3  15   13.05   16.32
  -4  -3  15   21.39    6.35
  -4  -3  13   -2.96    9.85
  -4  -3  12   -5.69    9.72
  -4  -3  11   14.55    9.76
  -4  -3  11   16.28   12.80
  -4  -3  10   35.09    9.35
  -4  -3  10   29.25   12.21
  -4  -3   9   -5.35   15.49
  -4  -3   9    8.68   11.48
  -4  -3   9   -2.18    6.58
  -4  -3   9    8.76    8.52
  -4  -3   8   53.96    8.19
  -4  -3   8   45.29    6.14
  -4  -3   8   48.81   10.77
  -4  -3   8   46.17    6.64
  -4  -3   8   51.38   14.83
  -4  -3   8   44.51    6.06
  -4  -3   8   42.82    7.27
  -4  -3   7   92.19    8.49
  -4  -3   7  100.87    8.54
  -4  -3   7  146.76    6.82
  -4  -3   7  144.46    7.26
  -4  -3   7   78.22   10.77
  -4  -3   7  117.31    7.50
  -4  -3   7   93.24   10.09
  -4  -3   7   85.49   14.40
  -4  -3   7  113.75    7.67
  -4  -3   6   35.75   12.54
  -4  -3   6   43.43    6.07
  -4  -3   6   36.78    9.23
  -4  -3   6   47.81    8.42
  -4  -3   6   33.13    6.05
  -4  -3   6   45.42    6.96
  -4  -3   6   40.29    6.80
  -4  -3   6   35.29    5.83
  -4  -3   6   32.81    6.13
  -4  -3   6   46.15    7.41
  -4  -3   5  576.88   21.30
  -4  -3   5  648.24   20.53
  -4  -3   5  600.11   20.71
  -4  -3   5  602.15   20.43
  -4  -3   5  655.09   20.54
  -4  -3   5  569.06   23.27
  -4  -3   5  599.66   21.11
  -4  -3   5  547.79   22.98
  -4  -3   5  608.61   20.37
  -4  -3   4  107.38    7.35
  -4  -3   4  114.99    6.64
  -4  -3   4  110.89    7.04
  -4  -3   4   83.19   10.75
  -4  -3   4   91.98   11.50
  -4  -3   4   68.58    8.67
  -4  -3   4   92.83    8.76
  -4  -3   3   19.26    6.17
  -4  -3   3   37.95    5.55
  -4  -3   3   25.18    9.35
  -4  -3   3   23.53    7.54
  -4  -3   3   27.06   10.49
  -4  -3   3   34.42    6.19
  -4  -3   3   41.81    6.14
  -4  -3   3   38.79    6.04
  -4  -3   3   20.85    7.90
  -4  -3   3   37.98    8.59
  -4  -3   2  321.81   12.76
  -4  -3   2  352.43   13.73
  -4  -3   2  391.68   14.29
  -4  -3   2  420.84   15.23
  -4  -3   2  240.54   12.11
  -4  -3   2  235.45   12.09
  -4  -3   2  429.59   15.08
  -4  -3   2  462.94   13.98
  -4  -3   2  278.13   11.71
  -4  -3   1  211.48   10.56
  -4  -3   1  186.87    9.22
  -4  -3   1  184.29    9.16
  -4  -3   1  174.00    9.28
  -4  -3   1  242.05   12.16
  -4  -3   1  213.25   11.41
  -4  -3   1  236.99   11.64
  -4  -3   1  244.02   13.03
  -4  -3   1  249.06   11.73
  -4  -3   0  142.37    9.32
  -4  -3   0   81.80    7.13
  -4  -3   0   93.28    7.06
  -4  -3   0  154.03   10.33
  -4  -3   0  139.01   10.50
  -4  -3   0  154.27   12.25
  -4  -3   0  102.78    7.92
  -4  -3   0   91.68    7.26
  -4  -3  -1  260.33   10.78
  -4  -3  -1  301.08   10.85
  -4  -3  -1  216.87   13.15
  -4  -3  -1  266.63   12.95
  -4  -3  -1  259.08   13.64
  -4  -3  -1  236.70   15.57
  -4  -3  -1  249.95   11.37
  -4  -3  -2   42.97    9.28
  -4  -3  -2   57.13    9.70
  -4  -3  -2   51.31    6.80
  -4  -3  -2   58.44    6.47
  -4  -3  -2   60.32    5.71
  -4  -3  -2   50.76   10.42
  -4  -3  -3    3.46    5.79
  -4  -3  -3   10.19   10.58
  -4  -3  -4  119.28   12.58
  -4  -3  -4  119.73    7.30
  -4  -3  -5   -1.62   12.18
  -4  -3  -5    1.75    6.20
  -4  -3  -5    9.86   10.24
  -4  -3  -6   44.84   12.62
  -4  -3  -6   28.63    6.70
  -4  -3  -6   54.25    9.96
  -4  -3  -7   28.32   12.56
  -4  -3  -7   42.50    9.46
  -4  -3  -7   31.15    6.77
  -4  -3  -8   11.98    6.40
  -4  -3  -8   12.04   13.60
  -4  -3  -8   12.99   11.88
  -4  -3  -9   20.52    5.94
  -4  -3  -9   27.23   12.47
  -4  -3  -9   22.77   11.02
  -4  -3 -10    5.87    5.02
  -4  -3 -10   -4.74   10.40
  -4  -3 -10   -4.92    9.52
  -4  -3 -11   -1.98    8.11
  -4  -3 -11    8.96    7.93
  -4  -4  18    9.97    9.44
  -4  -4  17    3.77    4.64
  -4  -4  16   44.06    6.30
  -4  -4  15   16.52    6.80
  -4  -4  12  173.76   15.01
  -4  -4  11   38.48   12.81
  -4  -4  10  153.25   13.56
  -4  -4  10  146.61    9.12
  -4  -4  10  169.81   10.87
  -4  -4   9   98.65    9.60
  -4  -4   9   96.29    6.99
  -4  -4   9   74.39   12.22
  -4  -4   9  102.92    7.92
  -4  -4   9   82.23   15.72
  -4  -4   9  111.49    6.75
  -4  -4   9  107.22    6.24
  -4  -4   9   67.54    8.51
  -4  -4   8  536.31   22.94
  -4  -4   8  623.28   23.01
  -4  -4   8  800.53   22.25
  -4  -4   8  719.92   22.08
  -4  -4   8  449.94   24.36
  -4  -4   8  663.95   22.35
  -4  -4   8  546.40   24.12
  -4  -4   8  665.87   22.51
  -4  -4   8  572.92   26.30
  -4  -4   7  216.19   12.85
  -4  -4   7  281.31   10.97
  -4  -4   7  287.01   10.93
  -4  -4   7  311.68   10.93
  -4  -4   7  215.93   12.18
  -4  -4   7  246.42   16.23
  -4  -4   7  264.63   11.30
  -4  -4   7  247.14   11.91
  -4  -4   6 1016.14   31.96
  -4  -4   6  924.36   32.57
  -4  -4   6  901.18   34.09
  -4  -4   6  985.82   32.26
  -4  -4   6  939.41   32.51
  -4  -4   6  992.94   31.91
  -4  -4   6  949.32   31.85
  -4  -4   6  969.62   31.84
  -4  -4   5  133.35    7.49
  -4  -4   5  132.73    9.14
  -4  -4   5  101.71    7.80
  -4  -4   5  121.91   11.36
  -4  -4   5  131.64   12.99
  -4  -4   5  130.33    9.27
  -4  -4   5  126.29    8.22
  -4  -4   4  498.71   18.06
  -4  -4   4  517.98   20.51
  -4  -4   4  493.72   18.96
  -4  -4   4  548.68   18.98
  -4  -4   4  511.41   17.12
  -4  -4   3   34.58    5.81
  -4  -4   3   13.73    6.15
  -4  -4   3   62.79   11.24
  -4  -4   3   11.99    6.10
  -4  -4   3   56.58    8.91
  -4  -4   3   82.85    9.60
  -4  -4   3   51.45    8.37
  -4  -4   2 2297.21   69.22
  -4  -4   2 2175.54   70.51
  -4  -4   2 2107.55   69.82
  -4  -4   2 2203.72   69.36
  -4  -4   2 2171.20   69.45
  -4  -4   2 2084.59   69.74
  -4  -4   2 1981.06   70.31
  -4  -4   1   13.41   11.16
  -4  -4   1    4.30   10.08
  -4  -4   1    3.15    9.06
  -4  -4   1   12.17    6.52
  -4  -4   1   16.17    6.05
  -4  -4   1   15.83    6.00
  -4  -4   0  510.61   23.22
  -4  -4   0  570.72   22.00
  -4  -4   0  575.95   20.27
  -4  -4   0  623.27   20.37
  -4  -4   0  647.53   20.36
  -4  -4   0  571.26   21.62
  -4  -4   0  526.41   22.14
  -4  -4  -1   -0.13    9.71
  -4  -4  -1    2.08    9.38
  -4  -4  -1   -0.63    6.84
  -4  -4  -1    3.89    5.90
  -4  -4  -1    0.94    5.95
  -4  -4  -1   -9.25   10.21
  -4  -4  -1    4.25    6.11
  -4  -4  -2  160.32   11.37
  -4  -4  -2  120.75    8.09
  -4  -4  -2  114.51    7.43
  -4  -4  -2  111.63    6.91
  -4  -4  -2  175.82   12.04
  -4  -4  -3   -0.62    5.91
  -4  -4  -3   -3.43   14.27
  -4  -4  -3    0.78    6.41
  -4  -4  -3    7.47   11.08
  -4  -4  -4   53.58   15.29
  -4  -4  -4   70.54   12.21
  -4  -4  -5   19.39   12.16
  -4  -4  -5   21.51   14.93
  -4  -4  -5    7.33    5.89
  -4  -4  -5   27.07   10.22
  -4  -4  -6  268.30   17.78
  -4  -4  -6  288.05   16.10
  -4  -4  -7    7.54   11.76
  -4  -4  -7   11.49   13.75
  -4  -4  -7    4.22    5.94
  -4  -4  -7    4.84    8.81
  -4  -4  -8   76.29   13.12
  -4  -4  -8   89.35   11.99
  -4  -4  -8   91.45    6.84
  -4  -4  -9    4.09   10.56
  -4  -4  -9    5.20    4.88
  -4  -4  -9    3.80    9.82
  -4  -4 -10    3.28    8.39
  -4  -4 -10    7.30    8.70
  -4  -4 -11    8.60    6.64
  -4  -5  18   -7.55    5.47
  -4  -5  17   -3.69    6.94
  -4  -5  17    9.20    5.26
  -4  -5  16   -2.61    6.31
  -4  -5  15   12.31    7.22
  -4  -5  14   -8.18    7.84
  -4  -5  13   23.41    7.86
  -4  -5  13   24.93   12.79
  -4  -5  12   89.12    8.56
  -4  -5  12   64.00   13.37
  -4  -5  11   13.05   12.47
  -4  -5  11    7.98    7.71
  -4  -5  11   -2.36    7.52
  -4  -5  10   43.21    6.16
  -4  -5  10   19.60   15.57
  -4  -5  10   57.80    7.77
  -4  -5  10   29.74   12.04
  -4  -5  10   48.00    5.88
  -4  -5  10   48.85    5.25
  -4  -5  10   23.29    8.22
  -4  -5   9    2.90    7.01
  -4  -5   9    4.95    5.64
  -4  -5   9   10.45    5.95
  -4  -5   9    1.07    6.57
  -4  -5   9    0.32   11.35
  -4  -5   9    8.02   14.45
  -4  -5   9    0.10    8.14
  -4  -5   9    7.19    5.83
  -4  -5   8   56.73    6.23
  -4  -5   8   55.47    6.60
  -4  -5   8   57.23    6.31
  -4  -5   8   35.92    8.72
  -4  -5   8   45.27   13.59
  -4  -5   8   41.40   10.34
  -4  -5   8   57.42    7.30
  -4  -5   8   54.56    8.40
  -4  -5   7   10.19    6.61
  -4  -5   7    8.09    6.39
  -4  -5   7   10.61    5.96
  -4  -5   7   13.13    8.50
  -4  -5   7   14.15    8.63
  -4  -5   7   11.15    7.63
  -4  -5   7    3.60    5.95
  -4  -5   7    9.97   12.25
  -4  -5   6   26.55    6.43
  -4  -5   6   31.56    7.35
  -4  -5   6   27.96    6.66
  -4  -5   6   26.45    6.24
  -4  -5   6   35.62    8.55
  -4  -5   6   28.50    6.22
  -4  -5   6   19.95   10.70
  -4  -5   6   29.15    8.41
  -4  -5   5  200.43    9.39
  -4  -5   5  169.44    9.43
  -4  -5   5  182.29   12.06
  -4  -5   5  211.30   11.04
  -4  -5   5  222.36   12.98
  -4  -5   5  213.99   10.75
  -4  -5   4   33.33   12.39
  -4  -5   4    9.72    6.55
  -4  -5   4   10.93    6.25
  -4  -5   4   19.32    6.13
  -4  -5   4   40.49   10.13
  -4  -5   4   25.92    8.58
  -4  -5   4   16.56    8.06
  -4  -5   4    7.49    6.09
  -4  -5   3  648.09   25.22
  -4  -5   3  642.56   22.38
  -4  -5   3  636.51   22.51
  -4  -5   3  627.45   24.09
  -4  -5   3  614.90   23.12
  -4  -5   3  633.78   23.12
  -4  -5   2  297.84   14.90
  -4  -5   2  219.59   10.52
  -4  -5   2  211.40   10.36
  -4  -5   2  218.98   10.63
  -4  -5   2  332.39   14.58
  -4  -5   2  298.05   12.55
  -4  -5   1  453.22   15.96
  -4  -5   1  432.43   16.06
  -4  -5   1  425.84   16.05
  -4  -5   1  436.83   18.68
  -4  -5   1  460.25   17.83
  -4  -5   0   67.60   10.41
  -4  -5   0   68.20    6.57
  -4  -5   0   65.80    6.53
  -4  -5   0   53.82    6.87
  -4  -5  -1   49.08   10.68
  -4  -5  -1   45.09    6.43
  -4  -5  -1   41.80    6.13
  -4  -5  -1   42.03    6.33
  -4  -5  -1   42.79   10.35
  -4  -5  -2    7.55   14.10
  -4  -5  -2   11.62   10.87
  -4  -5  -2    9.55    6.58
  -4  -5  -2    0.51    5.21
  -4  -5  -2    4.39    5.91
  -4  -5  -3  106.30   12.26
  -4  -5  -3  113.46   15.09
  -4  -5  -4  159.58   16.02
  -4  -5  -4  166.53   13.56
  -4  -5  -5   72.60   14.72
  -4  -5  -5   65.46   12.43
  -4  -5  -6   17.76   13.46
  -4  -5  -6   25.27    9.36
  -4  -5  -6   16.29   11.33
  -4  -5  -7   44.40   12.78
  -4  -5  -7   78.97    8.79
  -4  -5  -7   56.73   11.42
  -4  -5  -8    3.34    9.82
  -4  -5  -8    9.95   10.94
  -4  -5  -9   -2.95    8.51
  -4  -5  -9    1.46    9.13
  -4  -5 -10    2.47    6.93
  -4  -6  18   12.11   10.69
  -4  -6  18   11.87    5.73
  -4  -6  18   24.62    4.58
  -4  -6  17   18.96   13.11
  -4  -6  17   20.05    5.73
  -4  -6  17   18.20    7.26
  -4  -6  16   71.92    7.52
  -4  -6  16   71.27    9.09
  -4  -6  15   58.45    8.03
  -4  -6  15   45.13    9.67
  -4  -6  14  101.71   17.83
  -4  -6  14  143.25   11.50
  -4  -6  14  106.68   13.92
  -4  -6  13   21.77   16.43
  -4  -6  13   12.04   12.41
  -4  -6  13   27.36    8.11
  -4  -6  12   89.95    8.67
  -4  -6  12   47.74   16.46
  -4  -6  12   47.49    8.11
  -4  -6  12   47.96   13.00
  -4  -6  11   19.77    7.99
  -4  -6  11    1.71    8.25
  -4  -6  11   12.25   12.60
  -4  -6  11   16.21    4.79
  -4  -6  11   -2.50   15.65
  -4  -6  10  143.85    8.56
  -4  -6  10   99.56   15.70
  -4  -6  10   79.11   10.11
  -4  -6  10  158.02    9.55
  -4  -6  10  171.02    8.01
  -4  -6  10  160.12    8.01
  -4  -6  10  153.31    7.88
  -4  -6   9  118.87   14.75
  -4  -6   9  129.21    7.58
  -4  -6   9  130.20    7.68
  -4  -6   9  129.82    7.96
  -4  -6   9  145.44    9.02
  -4  -6   8  130.17    8.73
  -4  -6   8   97.47   10.01
  -4  -6   8  117.94   13.71
  -4  -6   8  120.89    8.00
  -4  -6   8  115.06    7.56
  -4  -6   8  119.52    7.50
  -4  -6   8  105.19   10.70
  -4  -6   7  258.62   10.69
  -4  -6   7  207.40   12.16
  -4  -6   7  193.69   13.94
  -4  -6   7  233.69   10.09
  -4  -6   7  227.84   10.29
  -4  -6   7  235.02   10.38
  -4  -6   7  192.72   11.72
  -4  -6   6  258.89   10.67
  -4  -6   6  257.00   12.28
  -4  -6   6  238.89   14.52
  -4  -6   6  200.16   10.53
  -4  -6   6  208.40   12.89
  -4  -6   6  234.96   11.55
  -4  -6   5   32.35   10.89
  -4  -6   5   33.65    6.62
  -4  -6   5   26.52    6.91
  -4  -6   5   24.91    8.69
  -4  -6   5   25.12    8.11
  -4  -6   4  261.24   14.71
  -4  -6   4  293.97   12.60
  -4  -6   4  272.45   11.72
  -4  -6   4  268.83   11.56
  -4  -6   3    3.91    6.60
  -4  -6   3    1.08   11.01
  -4  -6   3    2.12    6.40
  -4  -6   3    1.93    8.43
  -4  -6   2  811.00   29.31
  -4  -6   2  865.22   28.38
  -4  -6   2  848.27   28.49
  -4  -6   2  848.39   28.37
  -4  -6   1   47.91   10.15
  -4  -6   1   62.84    6.90
  -4  -6   1   64.99    6.67
  -4  -6   1   60.54    7.18
  -4  -6   0  359.07   16.26
  -4  -6   0  350.37   13.63
  -4  -6   0  366.73   13.56
  -4  -6   0  349.14   13.66
  -4  -6  -1    1.74    5.83
  -4  -6  -1    1.48    6.11
  -4  -6  -1   11.70   13.99
  -4  -6  -1   15.20   10.63
  -4  -6  -1   -1.67    5.93
  -4  -6  -2   30.78   14.58
  -4  -6  -2   38.87   11.31
  -4  -6  -2   34.58    6.68
  -4  -6  -2   35.77    5.40
  -4  -6  -2   34.81    5.85
  -4  -6  -3  141.42   12.92
  -4  -6  -3  144.70   15.69
  -4  -6  -4  162.75   16.22
  -4  -6  -4  179.84   14.01
  -4  -6  -5   36.72   13.55
  -4  -6  -5   65.79    9.84
  -4  -6  -5   35.71   11.41
  -4  -6  -6  211.55   16.09
  -4  -6  -6  239.10   14.96
  -4  -6  -7    4.28   11.10
  -4  -6  -7   12.12    7.29
  -4  -6  -7   13.41    9.91
  -4  -6  -8   64.09    9.19
   4   6   8   35.78   11.32
  -4  -6  -8   53.28    9.80
   4   6   9   13.03    8.48
  -4  -6  -9    9.20    7.06
  -4  -7  18   -2.53    5.86
  -4  -7  18    3.01    4.81
  -4  -7  18   -4.09   10.69
  -4  -7  17   -3.52    7.26
  -4  -7  17    4.43    5.90
  -4  -7  17    5.89   12.88
  -4  -7  16    1.21    8.37
  -4  -7  16    0.09    6.84
  -4  -7  16    6.12   14.46
  -4  -7  15   -9.33   11.85
  -4  -7  15  -12.49   15.49
  -4  -7  15   12.93    9.13
  -4  -7  15   17.78    7.64
  -4  -7  14   26.72   15.84
  -4  -7  14   63.25    8.46
  -4  -7  14   51.35   10.03
  -4  -7  14   26.08   12.66
  -4  -7  13  -10.33   12.40
  -4  -7  13   -2.38   15.45
  -4  -7  13   -6.84    7.52
  -4  -7  13    3.32    9.85
  -4  -7  13    1.39    8.06
  -4  -7  12   47.48    8.70
  -4  -7  12   49.23   15.37
  -4  -7  12   90.44    8.88
  -4  -7  12   32.43   13.01
  -4  -7  12   88.80   10.30
  -4  -7  11   16.78    8.14
  -4  -7  11   15.89    5.54
  -4  -7  11   18.99    5.86
  -4  -7  11   17.16    6.43
  -4  -7  11    7.63    8.68
  -4  -7  11   15.97   12.58
  -4  -7  11   17.92    5.77
  -4  -7  11    4.77   14.48
  -4  -7  10   80.73    8.56
  -4  -7  10   57.25    9.39
  -4  -7  10   57.64    6.47
  -4  -7  10   66.53    6.89
  -4  -7  10   58.90    6.45
  -4  -7  10   67.87   14.08
  -4  -7   9   94.56   10.08
  -4  -7   9  112.14   13.33
  -4  -7   9   93.95    7.39
  -4  -7   9   99.24    7.34
  -4  -7   9  104.91    7.73
  -4  -7   8   12.29    9.21
  -4  -7   8    7.66   11.14
  -4  -7   8   10.30    6.23
  -4  -7   8    5.72    6.51
  -4  -7   8   13.12    6.86
  -4  -7   7   -1.11    6.59
  -4  -7   7    1.92    6.94
  -4  -7   7   -3.22    9.26
  -4  -7   7   -1.39    6.41
  -4  -7   6   24.28   12.14
  -4  -7   6   10.24    7.10
  -4  -7   5  122.79   12.68
  -4  -7   5  122.78    9.18
  -4  -7   5  101.79    7.95
  -4  -7   5  108.92    8.31
  -4  -7   4    2.19    6.65
  -4  -7   4   -0.21   11.78
  -4  -7   4   -1.12    8.25
  -4  -7   3  248.93   11.03
  -4  -7   3  246.96   11.18
  -4  -7   3  243.17   10.74
  -4  -7   2   13.61    6.54
  -4  -7   2   20.01    9.16
  -4  -7   2   20.88    6.78
  -4  -7   2   14.62    6.98
  -4  -7   1   18.89    6.31
  -4  -7   1   14.36   14.01
  -4  -7   1   10.30    9.92
  -4  -7   1   19.00    6.48
  -4  -7   1   16.18    6.88
  -4  -7   0   45.17   14.68
  -4  -7   0   45.66   10.74
  -4  -7   0   44.50    6.86
  -4  -7   0   57.49    6.44
  -4  -7   0   50.59    6.47
  -4  -7  -1   31.03    6.01
  -4  -7  -1   36.65   14.84
  -4  -7  -1   24.30   10.74
  -4  -7  -1   39.57    5.99
  -4  -7  -1   51.31    6.16
  -4  -7  -2   59.07   10.97
  -4  -7  -2   40.50    6.38
  -4  -7  -2   47.29    5.63
  -4  -7  -2   68.11   14.91
  -4  -7  -3   51.97   14.14
  -4  -7  -3   59.40   11.26
  -4  -7  -4   33.41   14.27
  -4  -7  -4   50.94   10.16
  -4  -7  -4   53.34   11.07
  -4  -7  -5   30.86   12.94
  -4  -7  -5   33.96    9.01
  -4  -7  -5   10.72   10.39
  -4  -7  -6    9.73   11.18
  -4  -7  -6   -6.07    9.54
   4   7   6   -5.36   12.62
  -4  -7  -6    1.27    7.39
   4   7   7   12.51   10.98
  -4  -7  -7   19.59    8.57
  -4  -7  -7   23.02    6.41
  -4  -7  -8    6.57    6.96
   4   7   8    3.67    8.59
  -4  -8  18   45.66    6.33
  -4  -8  18   61.04    5.47
  -4  -8  17   51.10    7.66
  -4  -8  17   61.62    6.61
  -4  -8  16   65.70    8.78
  -4  -8  16   59.65    7.50
  -4  -8  15   62.99    7.99
  -4  -8  15   54.52    9.36
  -4  -8  15   34.49   14.64
  -4  -8  14   22.28   12.43
  -4  -8  14   97.96    8.70
  -4  -8  14   71.00   10.07
  -4  -8  14   55.05    8.08
  -4  -8  14   52.72   14.93
  -4  -8  13   -0.92    9.66
  -4  -8  13   -5.37    8.18
  -4  -8  13    5.28   12.29
  -4  -8  13  -14.72   14.25
  -4  -8  12   44.01   14.07
  -4  -8  12   69.95    5.78
  -4  -8  12   64.89   10.21
  -4  -8  12   39.54    9.06
  -4  -8  11   -0.73    9.49
  -4  -8  11    2.18    6.17
  -4  -8  11    2.96    5.58
  -4  -8  11   -4.32   13.05
  -4  -8  11   -4.10    9.01
  -4  -8  11    3.05    5.75
  -4  -8  10   15.04   12.21
  -4  -8  10   23.59    9.70
  -4  -8  10   18.35    9.42
  -4  -8  10   50.48    6.52
  -4  -8  10   51.59    7.05
  -4  -8  10   48.73    6.52
  -4  -8   9  136.09   10.32
  -4  -8   9  122.65    7.90
  -4  -8   9  122.37    8.05
  -4  -8   9  116.98    8.35
  -4  -8   9  111.50   10.81
  -4  -8   8   15.82    9.73
  -4  -8   8   12.92    6.60
  -4  -8   8    5.86    7.13
  -4  -8   8   10.38    6.85
  -4  -8   7   11.42    7.37
  -4  -8   7    8.36   13.31
  -4  -8   6   48.88    7.90
  -4  -8   6   70.38   13.17
  -4  -8   5    2.59    6.90
  -4  -8   5   -6.10    9.13
  -4  -8   5   -0.47   12.72
  -4  -8   4  311.51   12.65
  -4  -8   4  266.54   16.93
  -4  -8   3   15.96    6.89
  -4  -8   3   23.97    7.35
  -4  -8   2  247.58   12.82
  -4  -8   2  231.78   11.26
  -4  -8   2  266.20   11.43
  -4  -8   2  259.07   11.19
  -4  -8   1    6.51    9.60
   4   8  -1    4.12   12.44
  -4  -8   1   11.55    6.22
  -4  -8   1   16.18    6.29
  -4  -8   1   12.30    6.75
  -4  -8   0  134.60   11.40
  -4  -8   0  136.08    7.71
  -4  -8   0  131.05    7.76
  -4  -8   0  127.49    7.97
  -4  -8  -1    2.12   10.07
  -4  -8  -1    5.58    5.43
  -4  -8  -1    3.11    5.33
  -4  -8  -1    3.64    5.45
  -4  -8  -2  133.92   11.68
  -4  -8  -3   11.71    9.96
   4   8   3    5.43   13.81
  -4  -8  -3    4.25    9.74
  -4  -8  -4  211.63   13.13
   4   8   4  132.71   16.30
  -4  -8  -5   38.26    9.48
   4   8   5   11.56   12.62
  -4  -8  -6   80.75    6.97
  -4  -8  -6   56.23    8.55
  -4  -8  -7   10.14    6.56
   4   8   7    7.34    8.51
  -4  -9  18    1.07    4.87
  -4  -9  18   18.59    5.80
  -4  -9  18    3.57    9.12
  -4  -9  17   17.87    6.07
  -4  -9  17   10.89   11.14
  -4  -9  17   16.87    7.14
  -4  -9  16    7.27   12.40
  -4  -9  16    2.70    8.03
  -4  -9  16   -2.63   10.42
  -4  -9  15    1.25   11.19
  -4  -9  15    0.45    6.78
  -4  -9  15   -4.56   12.90
  -4  -9  15    5.04    8.70
  -4  -9  14    1.76   11.82
  -4  -9  14    4.55    7.95
  -4  -9  14    7.29   13.00
  -4  -9  14    3.86    9.17
  -4  -9  13    7.87   12.39
  -4  -9  13   32.78    9.59
  -4  -9  13    4.69   12.67
  -4  -9  13   20.89    8.60
  -4  -9  12    2.80    5.80
  -4  -9  12    7.18    5.32
  -4  -9  12   -1.99    9.51
  -4  -9  12   10.82    5.44
  -4  -9  12   -2.87   11.99
  -4  -9  12    4.76    8.96
  -4  -9  11  107.47   10.43
  -4  -9  11  105.80    7.11
  -4  -9  11   97.57    7.19
  -4  -9  11  105.23    7.61
  -4  -9  10    8.03    6.44
  -4  -9  10   11.46    6.87
  -4  -9  10    3.52    9.68
  -4  -9  10    9.65    6.15
  -4  -9   9    3.56    6.93
  -4  -9   9    2.86    7.21
  -4  -9   9   -4.07    6.83
  -4  -9   9    1.03    6.60
  -4  -9   9    7.19    9.96
  -4  -9   8    8.63    7.51
  -4  -9   8    9.54    7.68
  -4  -9   8   25.80    7.94
  -4  -9   8   14.44    6.98
  -4  -9   7   28.46    7.82
  -4  -9   7   31.79    7.52
  -4  -9   7   29.63   14.10
  -4  -9   6    0.94    9.53
  -4  -9   6    2.61    7.72
  -4  -9   6   -3.05    7.41
  -4  -9   6   12.76   13.53
  -4  -9   5   82.91   10.06
  -4  -9   5   62.75   13.96
  -4  -9   5   84.76    7.53
  -4  -9   5   56.03    7.60
  -4  -9   4   20.48    7.56
  -4  -9   4   15.78    6.99
  -4  -9   4   24.95   14.04
  -4  -9   3    1.38    7.29
  -4  -9   3    5.83    6.67
  -4  -9   2  181.17    9.42
  -4  -9   2  178.13    9.48
  -4  -9   2  180.76    9.28
  -4  -9   1   13.73    5.90
  -4  -9   1   17.47    6.44
  -4  -9   1    9.89    5.99
   4   9  -1   -1.51   11.68
  -4  -9   0  176.85    8.71
  -4  -9   0  198.80    8.85
  -4  -9   0  198.41    8.78
  -4  -9  -1    0.77    5.82
  -4  -9  -1   -2.00    4.95
   4   9   1   -4.90   12.96
  -4  -9  -1   -2.28    9.21
   4   9   2   33.60   13.07
  -4  -9  -2   27.76    9.42
   4   9   3   19.46   12.47
  -4  -9  -3    1.11    8.83
  -4  -9  -3    3.37    8.95
   4   9   4    2.34   11.46
  -4  -9  -4   11.99    8.18
  -4  -9  -4    1.57    7.73
   4   9   5  -18.55   10.02
  -4  -9  -5   -3.17    7.13
  -4  -9  -5    2.96    6.29
   4   9   6  -12.06    8.46
  -4  -9  -6    5.27    4.96
  -4 -10  16   11.54   10.18
  -4 -10  16   46.24    7.98
  -4 -10  16   15.64   10.60
  -4 -10  15   -9.84   11.15
  -4 -10  15    8.65   11.03
  -4 -10  15   12.61    7.35
  -4 -10  15   17.04    8.38
  -4 -10  14   55.24    9.21
  -4 -10  14   46.51    8.62
  -4 -10  13    2.34    8.87
  -4 -10  13    8.60   12.24
  -4 -10  13    1.26    9.14
  -4 -10  13   12.28    4.96
  -4 -10  13    5.27    5.10
  -4 -10  12   36.10    9.56
  -4 -10  12   42.42    5.99
  -4 -10  12   51.26    6.59
  -4 -10  12   45.79    5.99
  -4 -10  12   61.66    8.60
  -4 -10  11    0.90    9.63
  -4 -10  11    3.91    8.05
  -4 -10  11    1.53    6.65
  -4 -10  11    0.32    6.06
  -4 -10  11    3.28    5.96
  -4 -10  10  202.09   10.60
  -4 -10  10  174.67    9.38
  -4 -10  10  200.93    9.69
  -4 -10  10  190.69    9.19
  -4 -10  10  165.21   12.15
  -4 -10   9   18.01    7.58
  -4 -10   9   -0.83    7.47
  -4 -10   9   16.39    8.04
  -4 -10   9   20.64    6.87
  -4 -10   8  338.53   14.47
  -4 -10   8  370.70   14.58
  -4 -10   7   23.53   14.69
  -4 -10   7   37.39   10.07
  -4 -10   7   33.42    8.05
  -4 -10   7   47.23    7.82
  -4 -10   6  112.12   15.32
  -4 -10   6  162.48   11.20
  -4 -10   6  166.44    8.81
  -4 -10   6  109.42    8.81
  -4 -10   5  275.25   17.98
  -4 -10   5  292.85   12.48
  -4 -10   4   25.12   14.34
  -4 -10   4   24.96    7.55
  -4 -10   4   33.13    7.07
  -4 -10   3  266.03   11.77
  -4 -10   3  275.94   11.82
  -4 -10   3  278.79   11.59
  -4 -10   2  167.82    8.83
  -4 -10   2  171.28    8.98
  -4 -10   2  173.62    9.08
  -4 -10   1    1.33    5.56
   4  10  -1   -1.16   11.17
  -4 -10   1   -2.25    6.03
  -4 -10   1    3.25    5.56
  -4 -10   0  110.17    6.66
  -4 -10   0  112.01    6.61
  -4 -10   0  100.05    6.59
   4  10   1   -9.16   11.73
   4  10   2   22.86   11.48
   4  10   3   24.24   10.80
  -4 -10  -3   45.68    7.90
   4  10   4    2.29    9.51
  -4 -10  -4   28.84    6.45
   4  10   5    5.53    7.93
  -4 -10  -5    7.31    4.89
  -4 -11  16   -2.94    6.09
  -4 -11  16    1.58    6.33
  -4 -11  16    1.16    9.55
  -4 -11  15   10.24    7.62
  -4 -11  15   17.34    7.01
  -4 -11  15   -2.84   10.51
  -4 -11  14    1.00    8.35
  -4 -11  14    1.59    7.30
  -4 -11  14   -2.62   11.28
  -4 -11  13   35.35    7.84
  -4 -11  13   14.73    9.13
  -4 -11  13   29.80    5.72
  -4 -11  13   25.92    5.29
  -4 -11  13   23.97    5.33
  -4 -11  12   11.25    7.86
  -4 -11  12   10.72    6.29
  -4 -11  12    2.71    5.70
  -4 -11  12    7.18    5.77
  -4 -11  12    5.32    9.36
  -4 -11  11   80.28    8.64
  -4 -11  11   68.64   10.40
  -4 -11  11   65.14    6.77
  -4 -11  11   62.27    6.96
  -4 -11  11   71.21    7.43
  -4 -11  10   19.06    7.35
  -4 -11  10   32.86    6.76
  -4 -11  10   38.33    8.05
  -4 -11  10   38.19    7.40
  -4 -11  10   34.11    7.00
  -4 -11   9   62.95    8.02
  -4 -11   9   54.63    7.32
  -4 -11   9   55.59    7.94
  -4 -11   8   44.10    7.70
  -4 -11   8   29.13   10.17
  -4 -11   8   36.95    8.01
  -4 -11   8   50.16   15.00
  -4 -11   7   39.55    7.03
  -4 -11   7   18.84   14.82
  -4 -11   7   28.50    7.91
  -4 -11   7   34.73    9.62
  -4 -11   6   26.88    7.16
  -4 -11   6   22.56   14.25
  -4 -11   5   47.57    7.22
  -4 -11   5   80.05   14.88
  -4 -11   4   20.76    6.58
  -4 -11   4   25.64    7.17
  -4 -11   4   19.37   14.41
  -4 -11   3    5.89    6.16
  -4 -11   3    5.86    6.27
  -4 -11   3    3.98    6.60
  -4 -11   3    0.87   14.24
  -4 -11   2   90.08    6.99
  -4 -11   2  101.73    6.94
  -4 -11   2  107.53    7.27
  -4 -11   1    1.13    5.44
  -4 -11   1    9.35    5.11
  -4 -11   1    2.65    5.16
   4  11   0   20.79   10.94
  -4 -11   0   40.00    5.60
   4  11   1    2.46   10.50
  -4 -11  -2    6.81    7.40
   4  11   2    0.39    9.84
  -4 -11  -3    1.04    5.99
   4  11   3    0.03    8.75
  -4 -11  -4   -2.03    4.65
  -4 -12  17    1.79    4.98
  -4 -12  17    0.03    7.64
  -4 -12  16   10.59    6.13
  -4 -12  16   -7.03    9.07
  -4 -12  15   11.45    7.45
  -4 -12  15   27.53    6.58
  -4 -12  15    7.68    9.94
  -4 -12  14   34.30    8.61
  -4 -12  14   49.46    7.23
  -4 -12  13   15.11    5.82
  -4 -12  13   13.95    5.16
  -4 -12  13   15.07    5.28
  -4 -12  13    9.47    8.86
  -4 -12  13   25.81    7.30
  -4 -12  12   76.30    6.79
  -4 -12  12   84.32    7.21
  -4 -12  12   87.31    6.72
  -4 -12  12   69.87   10.11
  -4 -12  12   86.68    8.28
  -4 -12  11   12.05    6.18
  -4 -12  11    9.94    6.35
  -4 -12  11   10.23    6.87
  -4 -12  11    5.43    7.23
  -4 -12  10  281.30   12.60
  -4 -12  10  317.56   12.80
  -4 -12  10  300.46   12.42
  -4 -12  10  291.39   12.93
  -4 -12   9   40.06    7.44
  -4 -12   9   17.80    9.62
  -4 -12   9   32.95    7.78
  -4 -12   8  351.61   16.83
  -4 -12   8  428.65   15.79
  -4 -12   7  165.90    9.49
  -4 -12   6  225.85   10.71
  -4 -12   5  287.73   11.63
  -4 -12   5  275.94   11.91
  -4 -12   4  148.81    8.57
  -4 -12   4  150.95    8.72
  -4 -12   4  156.66    8.42
  -4 -12   3   33.82    6.31
  -4 -12   3   36.01    6.06
  -4 -12   3   37.38    5.96
  -4 -12   3   31.00   14.03
  -4 -12   2  152.76    7.57
  -4 -12   2  138.57    7.62
  -4 -12   2  157.04    7.79
  -4 -12   1   12.37    4.58
  -4 -12   1    2.85   12.76
  -4 -12   0   57.39   12.20
   4  12   1    0.38    8.36
  -4 -12  -1   13.38   10.58
  -4 -12  -2   34.87    9.40
  -4 -12  -2   53.32    6.11
  -4 -12  -3    8.09    4.35
  -4 -13  17    8.70    4.43
  -4 -13  16    6.05    5.79
  -4 -13  16   13.27    5.24
  -4 -13  15   -0.26    9.06
  -4 -13  15   -2.37    6.97
  -4 -13  15   -3.97    5.78
  -4 -13  14   -6.56    9.88
  -4 -13  14    4.88    6.18
  -4 -13  14    6.40    7.75
  -4 -13  13    4.60    5.60
  -4 -13  13    7.29    5.01
  -4 -13  13    6.81    6.44
  -4 -13  13    5.34    5.06
  -4 -13  13    9.31    8.35
  -4 -13  12   37.78    7.03
  -4 -13  12   45.80    6.01
  -4 -13  12   43.77    6.57
  -4 -13  12   51.55    6.10
  -4 -13  11    5.38    6.69
  -4 -13  11    0.57    5.89
  -4 -13  11    0.73    5.98
  -4 -13  11   -3.84    6.78
  -4 -13  10  116.43    8.17
  -4 -13  10  138.93    8.61
  -4 -13  10  135.19    8.02
  -4 -13  10  115.66    8.08
  -4 -13  10   99.87   10.22
  -4 -13   9   31.34    8.87
  -4 -13   9   36.36    7.44
  -4 -13   8    4.40    7.19
  -4 -13   7   34.91    6.73
  -4 -13   6   10.25    6.17
  -4 -13   6    6.24    6.33
  -4 -13   5    8.38    5.78
  -4 -13   5    6.70    6.04
  -4 -13   5   14.49    6.44
  -4 -13   4    9.45    5.45
  -4 -13   4    4.41    5.89
  -4 -13   4    6.79    5.52
  -4 -13   3    1.41    4.96
  -4 -13   3    0.81    5.33
  -4 -13   3    3.31    4.94
  -4 -13   2   23.22   12.11
  -4 -13   2   16.81    4.50
  -4 -13   2   15.49    4.41
  -4 -13   2   23.41    4.51
  -4 -13   1   11.78   11.05
  -4 -13   0   29.95   10.00
  -4 -13  -1   13.58    8.54
  -4 -14  16   35.70    4.73
  -4 -14  15    4.63    7.97
  -4 -14  15    6.43    4.92
  -4 -14  15   -0.50    6.10
  -4 -14  14   23.19    7.05
  -4 -14  14   27.48    5.55
  -4 -14  13    5.97    5.73
  -4 -14  13    4.65    5.30
  -4 -14  13    3.34    4.74
  -4 -14  13    6.98    4.87
  -4 -14  12   60.19    6.07
  -4 -14  12   73.50    6.54
  -4 -14  12   65.67    6.00
  -4 -14  12   68.73    6.24
  -4 -14  11   12.39    6.36
  -4 -14  11   13.03    5.77
  -4 -14  11   17.61    7.94
  -4 -14  11   15.43    5.66
  -4 -14  10  222.12    9.94
  -4 -14  10  247.41   10.38
  -4 -14   9   26.99    6.86
  -4 -14   8  149.63    8.80
  -4 -14   8  176.43    8.65
  -4 -14   7   19.07    5.93
  -4 -14   7   12.55    5.83
  -4 -14   6  130.13    7.53
  -4 -14   6  122.18    7.68
  -4 -14   6  148.84    7.97
  -4 -14   5    0.68    5.60
  -4 -14   5    3.57    5.17
  -4 -14   5    6.48    5.14
  -4 -14   4   78.95    5.74
  -4 -14   4   69.26    5.69
  -4 -14   4   86.49    5.93
  -4 -14   3   24.31    4.22
  -4 -14   3   26.25    4.36
  -4 -14   3   24.02    4.31
  -4 -14   2   18.61    6.58
  -4 -14   1    1.58    8.85
  -4 -15  14    2.00    7.32
  -4 -15  13    0.05    4.76
  -4 -15  13   -0.42    4.26
  -4 -15  13    1.85    4.28
  -4 -15  12    9.19    5.34
  -4 -15  12    8.28    4.80
  -4 -15  12    8.36    4.76
  -4 -15  11   23.16    5.71
  -4 -15  11   19.00    5.14
  -4 -15  11   13.95    5.06
  -4 -15  10   17.50    5.97
  -4 -15   9   21.42    5.95
  -4 -15   8   16.94    5.28
  -4 -15   8   11.96    5.12
  -4 -15   7   39.02    5.41
  -4 -15   7   48.40    5.31
  -4 -15   7   46.96    5.86
  -4 -15   6   26.37    4.84
  -4 -15   6   36.58    5.31
  -4 -15   6   26.05    4.79
  -4 -15   5    5.11    4.49
  -4 -15   5    3.23    4.23
  -4 -15   5    7.44    4.26
  -4 -15   4    7.74    6.28
  -4 -15   4   10.26    3.72
  -4 -15   4    9.99    3.81
  -4 -15   4   11.82    3.83
  -4 -15   3    2.95    5.48
  -4 -16  12   56.66    5.08
  -4 -16  12   51.12    4.67
  -4 -16  12   57.82    4.76
  -4 -16  11    3.03    4.23
  -4 -16  11    8.84    4.80
  -4 -16  11    6.96    4.20
  -4 -16  10  102.48    6.33
  -4 -16   9    3.03    4.30
  -4 -16   9    2.99    4.35
  -4 -16   8  111.01    5.89
  -4 -16   8   92.56    5.85
  -4 -16   7    8.81    4.00
  -4 -16   7    5.01    4.36
  -4 -16   7    2.10    3.91
  -4 -16   6   44.41    4.22
  -4 -16   6   48.20    4.28
  -4 -16   6   44.28    4.15
  -5  16  -4    5.63    5.45
  -5  16  -4    8.25    3.54
  -5  16  -5   -3.81    5.81
  -5  16  -5    4.42    3.07
  -5  16  -6   11.09    3.19
  -5  16  -6    8.14    3.91
  -5  16  -7   -4.33    3.80
  -5  16  -8   14.74    5.76
  -5  16  -8   34.19    3.92
  -5  15  -2    1.15    3.28
  -5  15  -2    6.25    5.98
  -5  15  -2    5.04    3.72
  -5  15  -3    9.97    3.54
  -5  15  -3    7.68    4.26
  -5  15  -3   10.89    6.62
  -5  15  -4   -7.58    7.24
  -5  15  -4   11.35    3.72
  -5  15  -5   -2.31    7.22
  -5  15  -5   -1.76    3.78
  -5  15  -6    3.46    4.65
  -5  15  -7   14.08    4.64
  -5  15  -7    3.86    7.14
  -5  15  -8   -2.04    4.28
  -5  15  -8    0.83    3.60
  -5  15  -8   -1.12    6.73
  -5  15  -9    7.39    3.82
  -5  15  -9   12.81    3.49
   5 -14  -2   22.26    5.30
  -5  14   0   28.35    3.73
  -5  14  -1   -0.16    3.60
  -5  14  -1    1.40    6.80
  -5  14  -1    1.19    4.16
  -5  14  -2   23.98    4.12
  -5  14  -2   26.73    4.87
  -5  14  -2   13.39    7.52
  -5  14  -3   -2.16    4.95
  -5  14  -3   -5.40    7.88
  -5  14  -3   -0.05    4.16
  -5  14  -4   12.31    8.34
  -5  14  -4   14.10    4.40
  -5  14  -5    6.30    5.43
  -5  14  -5    5.75    8.33
  -5  14  -5   10.18    4.52
  -5  14  -6   16.85    5.35
  -5  14  -7  -14.47    8.12
  -5  14  -7    6.66    4.30
  -5  14  -7   11.37    5.13
  -5  14  -7   -7.12    8.79
  -5  14  -8   56.37    4.49
  -5  14  -8   12.40    9.77
  -5  14  -8   39.08    5.19
  -5  14  -8   27.36    7.94
  -5  14  -9    6.46   10.03
  -5  14  -9    6.99    7.04
  -5  14  -9   24.71    4.44
  -5  14 -10   20.74    9.96
  -5  14 -10   29.01    3.87
  -5  14 -10   44.75    3.80
  -5  14 -11    1.63    9.31
   5 -14  12   12.57   12.16
  -5  14 -12   15.66    8.70
   5 -13  -3    6.33    5.75
  -5  13   1   55.34    4.31
  -5  13   1   30.93    6.77
  -5  13   0   -2.76    4.59
  -5  13   0    4.75    3.88
  -5  13   0   -7.48    7.40
  -5  13  -1   31.48    4.43
  -5  13  -1   30.76    5.29
  -5  13  -2   55.46    4.99
  -5  13  -2   49.17    5.87
  -5  13  -3   -2.75    8.95
  -5  13  -3   -0.73    4.68
  -5  13  -4   13.76    9.16
  -5  13  -4   11.87    4.87
  -5  13  -5    2.41    5.85
  -5  13  -6    6.50    5.69
  -5  13  -6   -5.07   10.11
  -5  13  -7   -1.20    8.59
  -5  13  -7    5.56    5.44
  -5  13  -7    1.99    4.60
  -5  13  -7   -2.73   11.08
  -5  13  -8    7.99    4.33
  -5  13  -8    7.44    5.02
  -5  13  -8   19.04    8.17
  -5  13  -8   -2.80   11.40
  -5  13  -9    6.43   11.54
  -5  13  -9    3.28    4.01
  -5  13  -9    5.20    7.26
  -5  13  -9    6.21    4.45
  -5  13 -10   35.81    3.87
  -5  13 -10   24.92    3.97
  -5  13 -11   -0.18   10.70
   5 -13  12    1.15   13.10
  -5  13 -12    3.91    9.75
   5 -13  13   -1.69   11.35
   5 -12  -5    1.81    5.00
   5 -12  -4   35.05    6.52
  -5  12   2   79.65    4.84
  -5  12   2   48.51    7.94
  -5  12   1   10.45    4.12
  -5  12   1    4.72    7.52
  -5  12   1   -3.20    7.47
  -5  12   1   -3.07   11.70
  -5  12   1    6.28    4.66
  -5  12   0   52.24    8.20
  -5  12   0   73.89    9.48
  -5  12   0   -2.80   13.49
  -5  12   0  126.03    6.80
  -5  12   0  138.55    6.04
  -5  12  -1    7.63    8.92
  -5  12  -1   -5.06   13.46
  -5  12  -1    1.82    5.58
  -5  12  -1    3.44    4.71
  -5  12  -2  163.19    8.33
  -5  12  -2  170.51    7.53
  -5  12  -3    3.44    9.65
  -5  12  -3    5.48   15.11
  -5  12  -3    1.44    5.19
  -5  12  -4  121.33    6.61
  -5  12  -4   73.35   10.66
  -5  12  -4  106.85    7.47
  -5  12  -4   54.20   10.54
  -5  12  -4   43.37   16.78
  -5  12  -5    3.14   11.18
  -5  12  -5    9.00    6.15
  -5  12  -6   42.09    9.68
  -5  12  -6   44.17    6.34
  -5  12  -6   26.86   12.11
  -5  12  -7   60.48    5.39
  -5  12  -7   13.58    9.19
  -5  12  -7   55.31    6.14
  -5  12  -7   18.37   12.76
  -5  12  -8  134.40    6.28
  -5  12  -8   70.80    9.60
  -5  12  -8  109.31    6.84
  -5  12  -8   70.96   13.70
  -5  12  -9   10.68    4.16
  -5  12  -9    2.69    7.43
  -5  12  -9   -3.27   12.70
  -5  12  -9    0.68    4.58
  -5  12 -10   64.79   13.23
   5 -12  10   79.53    6.86
   5 -12  11  -10.92    6.01
   5 -12  12   -1.65   14.01
   5 -12  12   32.02    5.79
   5 -12  13   17.78   12.15
   5 -12  13    4.54    5.18
  -5  12 -13   15.11    9.37
   5 -11  -6    9.69    5.34
   5 -11  -5    4.74    6.44
  -5  11   4   -0.23   10.38
  -5  11   3    7.77    3.86
  -5  11   3    1.71    7.92
  -5  11   3   -7.76   11.53
  -5  11   2    9.95   12.41
  -5  11   2    2.93    4.23
  -5  11   2    3.12    7.53
  -5  11   2    8.56    8.14
  -5  11   2    3.37    4.65
  -5  11   1   77.84    5.87
  -5  11   1   70.02    6.48
  -5  11   0   26.59   14.18
  -5  11   0   36.49    9.58
  -5  11   0   22.21    7.82
  -5  11   0   57.70    6.17
  -5  11   0   51.30    5.26
  -5  11  -1   24.35    6.16
  -5  11  -1   33.21    5.33
  -5  11  -1   20.13    9.81
  -5  11  -2   89.12   16.98
  -5  11  -2  156.95   12.61
  -5  11  -3    0.12   15.57
  -5  11  -3   -9.92   10.29
  -5  11  -3    6.63    9.82
  -5  11  -3   -1.58    5.50
  -5  11  -4   21.06    6.35
  -5  11  -4   16.60   16.66
  -5  11  -4   18.68   11.63
  -5  11  -5    2.77    6.20
  -5  11  -5   -9.04   12.36
  -5  11  -6    4.99   12.90
  -5  11  -6    3.97    5.95
  -5  11  -6    6.33    5.21
  -5  11  -6   -1.95    9.52
  -5  11  -7   -0.98    4.78
  -5  11  -7   -3.50    9.01
  -5  11  -7    1.03    5.54
  -5  11  -7   -6.21   13.46
  -5  11  -8   40.30   14.25
  -5  11  -8   65.84    5.11
   5 -11   8   42.84    6.76
  -5  11  -8   59.73    5.74
  -5  11  -8   33.65    8.77
  -5  11  -9    2.94   13.89
  -5  11  -9   25.97    4.30
  -5  11  -9   19.43    7.50
  -5  11  -9   22.06    4.67
   5 -11   9   25.61    6.81
   5 -11  10   34.19    6.95
   5 -11  11   13.37    6.53
   5 -11  12    6.84   14.42
   5 -11  12   -5.18    6.00
  -5  11 -12    5.96   11.29
   5 -11  13   -1.65    5.30
  -5  11 -13    2.92    9.75
   5 -11  13   -7.53   12.56
  -5  11 -14    6.19    7.90
  -5  10   7   -0.82    8.43
   5 -10  -7   -2.58    5.26
  -5  10   6    2.00   10.51
   5 -10  -6   40.29    6.78
  -5  10   5    0.33   11.71
   5 -10  -5   31.59    7.66
  -5  10   4   34.31   13.38
  -5  10   4   87.42    9.25
  -5  10   3   96.55    5.70
  -5  10   3   64.54    9.38
  -5  10   2   71.51   15.50
  -5  10   2  206.91    8.66
  -5  10   2  232.58    8.14
  -5  10   2  121.21   10.91
  -5  10   2  137.10   11.09
  -5  10   1    6.99    4.81
  -5  10   1    5.32   13.70
  -5  10   1    6.03    9.25
  -5  10   1    4.08    8.21
  -5  10   1    4.80    5.60
  -5  10   0  134.47   17.71
  -5  10   0  125.94   12.00
  -5  10   0  260.31   14.28
  -5  10   0  349.20   11.74
  -5  10   0  358.71   10.98
  -5  10  -1    7.58    5.27
  -5  10  -1  -11.17    8.75
  -5  10  -1   10.25    6.20
  -5  10  -1   -0.93    9.91
  -5  10  -1    0.30   14.62
  -5  10  -2  198.94   18.93
  -5  10  -2  205.31   14.88
  -5  10  -3   33.37    5.86
  -5  10  -3   30.36    6.62
  -5  10  -3   21.30   11.97
  -5  10  -3   27.46   15.97
  -5  10  -3   26.11   10.40
  -5  10  -4  142.31   14.62
  -5  10  -4  117.09   18.68
  -5  10  -5   33.81   13.58
  -5  10  -5   27.94   10.08
  -5  10  -5   72.85    6.76
  -5  10  -5   24.60   18.40
  -5  10  -6  282.54   10.10
  -5  10  -6  182.68   13.23
  -5  10  -6  252.57   10.61
  -5  10  -6  159.26   16.67
  -5  10  -7   64.43    5.32
  -5  10  -7   15.95    9.17
  -5  10  -7   23.07   14.32
  -5  10  -7   49.74    5.94
  -5  10  -8   76.93    9.58
  -5  10  -8  110.79    6.88
   5 -10   9   80.12    8.81
  -5  10  -9   98.40    6.18
   5 -10  10   40.83    7.87
  -5  10 -10   15.10   13.91
   5 -10  11   10.35   16.02
  -5  10 -11   -3.22   12.79
   5 -10  11    5.71    7.20
   5 -10  11   11.02    5.79
   5 -10  12   18.19   14.71
   5 -10  12   32.75    5.61
  -5  10 -12    1.02   11.67
   5 -10  12   28.92    6.64
  -5  10 -13    6.27    9.83
   5 -10  13   -1.11    4.89
   5 -10  13    7.62    5.56
   5 -10  13    4.03   12.72
  -5  10 -14    0.09    7.92
   5 -10  14   -3.30   10.69
   5 -10  14    5.98    4.64
  -5   9   8    3.81    9.48
   5  -9  -8    6.41    5.32
  -5   9   7    0.23   11.46
   5  -9  -7   -4.62    6.44
  -5   9   6   19.47   12.98
   5  -9  -6   41.85    7.83
  -5   9   5    6.21   14.16
  -5   9   4   14.99    8.98
  -5   9   4   11.21   14.71
  -5   9   4   10.04    4.39
  -5   9   3    0.51   14.67
  -5   9   3    3.29    8.09
  -5   9   3   19.14    5.12
  -5   9   3    1.17    8.89
  -5   9   2   47.86   15.17
  -5   9   2   81.11    6.41
  -5   9   2   49.10    9.16
  -5   9   2   71.29    9.74
  -5   9   2   78.12    5.62
  -5   9   1    0.69   14.69
  -5   9   1   29.18    5.17
  -5   9   1   24.07    5.94
  -5   9   1   15.43    8.26
  -5   9   1   12.51    9.79
  -5   9   0  210.24    8.02
  -5   9   0  100.84   10.80
  -5   9   0  100.50   15.90
  -5   9   0  210.07    8.88
  -5   9   0   98.06    9.38
  -5   9   0  169.19   12.08
  -5   9  -1    3.03    5.36
  -5   9  -1   -1.56   10.40
  -5   9  -1    1.84   15.20
  -5   9  -1    7.57   10.25
  -5   9  -2  123.25   16.82
  -5   9  -2  171.00    8.09
  -5   9  -2  136.89   13.55
  -5   9  -2  159.49   12.34
  -5   9  -3   32.77    6.71
  -5   9  -3   14.23   13.02
  -5   9  -4   11.96    6.27
  -5   9  -4   10.56   13.59
  -5   9  -4   19.03   16.84
  -5   9  -5   75.35    6.81
  -5   9  -5   48.00   18.81
  -5   9  -5   88.25    6.05
  -5   9  -5   40.96   14.17
  -5   9  -5   60.93   10.18
  -5   9  -6   17.16    5.74
  -5   9  -6   10.56    9.31
  -5   9  -6   15.77    4.95
  -5   9  -6   20.08   14.24
  -5   9  -7   64.83    5.27
  -5   9  -7   58.27    5.88
  -5   9  -8   68.59    5.68
  -5   9  -8   63.86    8.55
  -5   9  -9   47.74   15.07
   5  -9  10   -5.46    6.07
  -5   9 -10    2.80   13.96
   5  -9  11   24.82   15.95
  -5   9 -11   22.54   13.12
   5  -9  11   44.33    6.32
   5  -9  12    3.96    6.94
   5  -9  12    1.27    5.76
   5  -9  12    1.11   14.30
  -5   9 -12    1.92    5.58
  -5   9 -12    3.05   11.35
  -5   9 -13   17.31    9.79
   5  -9  13    3.48   12.78
   5  -9  13   20.41    5.92
  -5   9 -13   17.59    4.91
   5  -9  13   12.49    5.28
   5  -9  14    3.10   10.58
  -5   9 -14   -6.67    7.65
   5  -9  14    7.88    4.72
  -5   8   9   -1.91   10.69
   5  -8  -8   17.15    6.31
  -5   8   8   35.59   10.49
  -5   8   8   11.81   12.67
   5  -8  -7   17.55    7.42
  -5   8   7   16.45   11.79
  -5   8   7   18.74   14.19
   5  -8  -6  122.12    9.29
  -5   8   6   97.81   13.31
  -5   8   5   61.43   13.42
  -5   8   5   92.24    5.35
  -5   8   4  263.02   10.18
  -5   8   4  270.25   13.48
  -5   8   3   49.06    9.18
  -5   8   3   72.26    5.55
  -5   8   3   44.40    9.38
  -5   8   3   26.03   15.99
  -5   8   3   63.88    6.00
  -5   8   2   80.06   16.34
  -5   8   2  114.89    6.52
  -5   8   2   90.63    9.65
  -5   8   2  127.81   10.77
  -5   8   2   90.50   14.19
  -5   8   2  129.11    7.34
  -5   8   1    5.95    8.90
  -5   8   1    6.25   14.85
  -5   8   1   -8.63    9.93
  -5   8   1    3.56    7.85
  -5   8   1    0.94    6.02
  -5   8   1    5.21    5.15
  -5   8   0  214.81    8.84
  -5   8   0  122.76   12.54
  -5   8   0  202.25   12.99
  -5   8   0  126.43   16.68
  -5   8   0  228.23    9.68
  -5   8  -1   26.14   10.51
  -5   8  -1   30.92   11.96
  -5   8  -1   28.16   15.10
  -5   8  -1   38.56    5.76
  -5   8  -2  255.25   20.84
  -5   8  -2  425.88   13.85
  -5   8  -2  366.35   17.17
  -5   8  -2  268.05   16.16
  -5   8  -2  425.68   14.57
  -5   8  -2  313.48   18.72
  -5   8  -3    9.31    6.32
  -5   8  -3    7.86   16.16
  -5   8  -3   -7.09   13.62
  -5   8  -4  214.97    9.55
  -5   8  -4  188.43   16.24
  -5   8  -4  190.27   12.62
  -5   8  -5   -2.54   18.66
  -5   8  -5   14.63    5.87
  -5   8  -5   13.59    5.10
  -5   8  -5   22.65   14.37
  -5   8  -5    8.05    9.60
  -5   8  -6  275.74    9.93
  -5   8  -6  241.81   10.41
  -5   8  -7   32.68    7.18
  -5   8  -7   36.66    5.39
  -5   8  -7   50.74    4.90
  -5   8  -8   60.07   15.55
  -5   8  -8   70.07    5.33
  -5   8  -9   39.48   14.89
  -5   8 -10   73.45   14.36
  -5   8 -11   -4.33   12.72
   5  -8  11    2.02   15.55
  -5   8 -12    7.72   11.09
   5  -8  12   21.19   14.21
   5  -8  13    2.33    5.19
   5  -8  13    9.87    6.00
   5  -8  13    4.31   12.46
  -5   8 -13    1.96    9.20
  -5   8 -13    2.07    4.91
  -5   8 -14   25.50    4.28
   5  -8  14   64.53    5.10
  -5   7  10   12.09   10.98
  -5   7   9   10.10    9.86
  -5   7   9   12.21   12.89
   5  -7  -9   -1.88    5.80
  -5   7   8   10.85   11.17
  -5   7   8    4.67   13.92
   5  -7  -8   12.65    6.97
  -5   7   7   -8.35   12.02
  -5   7   7    5.86   14.94
   5  -7  -7   -6.05    7.80
  -5   7   6    3.63   12.39
  -5   7   6    8.11   16.07
  -5   7   5    7.21    4.51
  -5   7   5   -5.32   12.68
  -5   7   5    0.83   12.79
  -5   7   5   13.14   16.49
  -5   7   4   46.57    9.60
  -5   7   4   43.78   12.82
  -5   7   4   38.66   13.71
  -5   7   4   70.53    5.70
  -5   7   4   28.56   16.87
  -5   7   3   12.86    5.12
  -5   7   3    9.18    8.72
  -5   7   3  -12.30   14.11
  -5   7   3    3.07    8.97
  -5   7   3   12.04    5.52
  -5   7   3   -8.75   16.80
  -5   7   2   40.09    5.39
  -5   7   2   26.11    8.41
  -5   7   2   33.99   14.47
  -5   7   2   37.97    9.94
  -5   7   2   37.06    6.05
  -5   7   2   13.07   15.93
  -5   7   2    4.63    9.31
  -5   7   1    6.00   15.10
  -5   7   1    3.24    9.94
  -5   7   1   -4.86   14.57
  -5   7   1   -1.58    5.25
  -5   7   1    9.28    6.06
  -5   7   1    9.02   10.18
  -5   7   1  -10.29    7.50
  -5   7   0   91.77   11.04
  -5   7   0   71.00   15.51
  -5   7   0   74.77   11.87
  -5   7   0   83.30   11.68
  -5   7   0   86.93    6.16
  -5   7  -1    4.85    5.34
  -5   7  -1   -3.36   10.27
  -5   7  -1  -13.50   14.76
  -5   7  -1   -6.42   12.51
  -5   7  -1    0.95    9.64
  -5   7  -2  149.98   17.02
  -5   7  -2  192.49   15.63
  -5   7  -2  174.88   11.65
  -5   7  -2  212.59    9.43
  -5   7  -3   58.88   16.39
  -5   7  -3   90.61    7.01
  -5   7  -3   65.56    9.50
  -5   7  -3   73.21   14.62
  -5   7  -4  100.72   15.37
  -5   7  -4  124.46    7.52
  -5   7  -4  139.53    6.82
  -5   7  -4  110.66   10.95
  -5   7  -4   87.53    9.91
  -5   7  -4   87.99   17.72
  -5   7  -5   74.13   19.44
  -5   7  -5  113.57    7.03
  -5   7  -5  121.80    6.43
  -5   7  -5   95.34   10.28
  -5   7  -5  107.89    7.89
  -5   7  -5   86.34    9.83
  -5   7  -6   33.08    5.53
  -5   7  -6   35.23    6.94
  -5   7  -6   35.66    8.57
  -5   7  -6   35.91    4.91
  -5   7  -6   22.11    8.82
  -5   7  -7    6.68    4.67
  -5   7  -7    4.04    8.49
  -5   7  -7   14.87    6.79
  -5   7  -7    6.00   14.92
  -5   7  -8    0.86    4.17
  -5   7  -8  -14.98   14.57
  -5   7  -8   -0.69    6.96
  -5   7  -9   24.20   13.98
  -5   7  -9   55.01    7.36
   5  -7  10  -10.02   16.02
  -5   7 -10    5.97   13.25
   5  -7  11   43.49   15.22
  -5   7 -11   33.66   12.40
  -5   7 -12   23.18   10.71
   5  -7  12   27.99   13.80
  -5   7 -13    6.91    8.55
   5  -7  13   -6.36   11.70
   5  -7  14    3.37    4.21
  -5   6  11   -2.92   10.76
  -5   6  10    5.12   12.42
  -5   6   9   -5.90   10.60
  -5   6   9   -3.60   14.10
  -5   6   8    0.90   15.31
  -5   6   8   17.95   11.80
  -5   6   8   14.34   11.51
   5  -6  -8   31.79    7.43
  -5   6   7   22.87   16.22
   5  -6  -7   38.82    8.13
  -5   6   7   17.72   12.67
  -5   6   7   35.69   12.07
  -5   6   6  168.97   15.64
  -5   6   6  153.07   14.49
  -5   6   6  122.89   18.54
  -5   6   5    9.15   12.03
  -5   6   5   10.58   13.94
  -5   6   5   34.80   16.51
  -5   6   5   34.45    5.13
  -5   6   4  170.63   18.73
  -5   6   4  264.59    9.17
  -5   6   4  153.43   12.02
  -5   6   4   62.98   16.44
  -5   6   4  168.67   14.11
  -5   6   3   28.15    5.50
  -5   6   3   35.17    9.43
  -5   6   3   35.71    5.95
  -5   6   3   22.32    9.80
  -5   6   3   38.64   16.99
  -5   6   3    7.36   14.69
  -5   6   2   46.64    5.51
  -5   6   2   48.48   10.12
  -5   6   2   41.82    6.19
  -5   6   2   14.98   14.83
  -5   6   2   25.93   10.18
  -5   6   2   27.72   15.98
  -5   6   1   10.27   14.40
  -5   6   1   10.64   10.98
  -5   6   1   18.37    5.28
  -5   6   1    5.24   10.11
  -5   6   1   11.96    6.09
  -5   6   1    6.60   10.77
  -5   6   1   -7.24   14.85
  -5   6   0  115.33   11.09
  -5   6   0   95.69    6.40
  -5   6   0   96.77   10.52
  -5   6   0   92.31   14.78
  -5   6   0  103.28   12.85
  -5   6  -1    8.54   13.99
  -5   6  -1   -2.78   12.92
  -5   6  -1    4.71    6.04
  -5   6  -1   -2.54    9.98
  -5   6  -1   -5.59    9.38
  -5   6  -1   12.89    5.28
  -5   6  -2  436.36   22.78
  -5   6  -2  449.43   18.91
  -5   6  -2  477.67   22.18
  -5   6  -3   55.60   10.09
  -5   6  -3   43.89   14.32
  -5   6  -3   50.36   15.93
  -5   6  -3   38.21    9.52
  -5   6  -3   64.64    6.31
  -5   6  -4  134.66    7.60
  -5   6  -4  137.55    7.04
  -5   6  -4  154.76    8.23
  -5   6  -4  129.87   10.96
  -5   6  -4  135.91   18.03
  -5   6  -4  117.76   10.73
  -5   6  -5   31.34   18.83
  -5   6  -5   19.56    9.39
  -5   6  -5   35.94    6.65
  -5   6  -5   25.48    5.38
  -5   6  -5   18.86    8.91
  -5   6  -5   31.16   15.15
  -5   6  -5   24.52    5.00
  -5   6  -6  120.10   11.32
  -5   6  -6  130.85   16.36
  -5   6  -6  166.15    7.75
  -5   6  -6  191.42    9.20
  -5   6  -7   47.70    4.95
  -5   6  -7   55.02    7.19
  -5   6  -7   30.08   14.99
  -5   6  -7   30.86    9.61
  -5   6  -8  127.98   11.25
  -5   6  -8  135.29   16.07
   5  -6   9  -10.22   15.97
  -5   6  -9    6.41    8.99
  -5   6  -9   -2.21    6.82
  -5   6  -9   -4.49   13.52
   5  -6  10   48.20   15.57
  -5   6 -10   68.98    7.34
  -5   6 -10   48.27    9.06
  -5   6 -10   37.36   12.94
  -5   6 -11    2.96   11.38
   5  -6  11   11.19   14.21
  -5   6 -12   22.51    9.84
   5  -6  12   32.93   13.25
   5  -6  13    1.52   10.94
   5  -6  14   42.03    4.63
  -5   5  12    2.18    9.96
  -5   5  11   -3.08   12.36
  -5   5  10    4.23   10.89
  -5   5   9   -4.10   10.76
  -5   5   9    0.71   12.66
  -5   5   8   -6.44   13.78
  -5   5   8   17.11   11.33
  -5   5   7    1.89   14.45
  -5   5   7   12.11   11.57
   5  -5  -7   29.41    8.07
  -5   5   6   11.82   16.66
  -5   5   6   17.39    4.78
  -5   5   6    9.94   14.99
  -5   5   6   15.18   11.41
  -5   5   5   10.33   16.41
  -5   5   5   32.62   10.18
  -5   5   5   13.12   11.42
  -5   5   5   10.97   15.25
  -5   5   4   13.04   16.14
  -5   5   4   13.78   10.34
  -5   5   4   17.27    5.57
  -5   5   4    7.41   14.56
  -5   5   3    6.65    9.42
  -5   5   3    7.84   14.65
  -5   5   3   -4.58    5.63
  -5   5   3    3.18   10.04
  -5   5   3   -1.01   15.84
  -5   5   2    0.55   10.55
  -5   5   2   -5.36   15.00
  -5   5   2    6.46    9.60
  -5   5   2    4.52    5.79
  -5   5   2    3.76    5.73
  -5   5   2   -0.24   14.40
  -5   5   2    5.60    5.33
  -5   5   2   13.57   10.93
  -5   5   1    4.22   13.94
  -5   5   1  -11.64   11.56
  -5   5   1   -0.04    9.83
  -5   5   1    4.77    5.86
  -5   5   1    4.82   14.45
  -5   5   1    3.14    5.17
  -5   5   1   -1.12    9.82
  -5   5   0   32.96   13.52
  -5   5   0   36.81   12.48
  -5   5   0   41.87   10.04
  -5   5   0   24.60    5.99
  -5   5   0   11.61   14.42
  -5   5   0   44.84    9.66
  -5   5   0   22.75    5.34
  -5   5  -1    1.42    5.70
  -5   5  -1    2.90   14.69
  -5   5  -1    7.36    9.37
  -5   5  -1  -18.15   13.82
  -5   5  -1   -9.54   13.24
  -5   5  -2  144.63    7.71
  -5   5  -2  137.63   10.86
  -5   5  -2  130.71   15.25
  -5   5  -3   50.48    9.44
  -5   5  -3   64.63    6.21
  -5   5  -3   52.24   15.64
  -5   5  -3   46.37    9.97
  -5   5  -3   62.88    6.59
  -5   5  -3   58.98    6.11
  -5   5  -3   61.45    5.57
  -5   5  -4   84.58    9.63
  -5   5  -4   70.27   15.13
  -5   5  -4   95.37    6.04
  -5   5  -4   73.59   17.08
  -5   5  -4   84.94    6.26
  -5   5  -4   75.53   10.39
  -5   5  -4   96.28    7.09
  -5   5  -5   47.19   15.09
  -5   5  -5   56.18    5.50
  -5   5  -5   53.00   10.36
  -5   5  -5   53.91    6.65
  -5   5  -6   17.76   14.48
  -5   5  -6   17.96    4.76
  -5   5  -6   11.87   10.09
  -5   5  -6   16.09    6.60
  -5   5  -7   25.46   14.47
  -5   5  -7   22.12    4.47
  -5   5  -7   21.06   10.41
  -5   5  -7   32.86    6.78
  -5   5  -8   18.48   13.86
  -5   5  -8   20.06   10.43
  -5   5  -8   37.73    7.02
  -5   5  -9   51.91   13.23
  -5   5  -9   53.10    7.21
   5  -5   9   28.98   15.17
  -5   5  -9   37.04   10.29
  -5   5 -10   25.07    6.58
   5  -5  10    7.19   14.53
  -5   5 -10   18.62   12.02
  -5   5 -10    3.62    9.68
  -5   5 -11    8.25    5.98
   5  -5  11   -2.61   13.60
  -5   5 -11    4.57   10.39
  -5   5 -11    8.62    8.70
  -5   5 -12   21.19    5.53
   5  -5  12   -3.89   12.02
  -5   5 -12   12.89    8.57
  -5   5 -12   16.72    7.47
  -5   5 -13    1.35    4.36
  -5   4  13   -4.85    9.42
  -5   4  11   20.16   11.78
  -5   4  10   -9.04   13.38
  -5   4   9    6.54   14.55
  -5   4   8  103.33   15.92
  -5   4   7   28.20   16.22
  -5   4   7   86.27    5.56
  -5   4   6  188.19   22.83
  -5   4   6  487.61   15.85
  -5   4   5  133.18   12.26
  -5   4   5  145.65    7.44
  -5   4   4  138.09   12.43
  -5   4   4  157.71    7.88
  -5   4   4  155.78    7.55
  -5   4   4  163.95   19.27
  -5   4   3  104.39   11.86
  -5   4   3   86.69   11.41
  -5   4   3  114.62    7.00
  -5   4   3  119.64    6.70
  -5   4   2  192.23   12.48
  -5   4   2  215.02    8.94
  -5   4   2  215.94    9.14
  -5   4   1  101.66   15.97
  -5   4   1  216.87    8.88
  -5   4   1  230.71    8.73
  -5   4   1  154.22   11.91
  -5   4   1  144.46   14.01
  -5   4   1  177.71   11.97
  -5   4   0  570.36   19.36
  -5   4   0  595.37   19.22
  -5   4   0  590.33   19.15
  -5   4   0  541.40   21.30
  -5   4   0  503.94   23.23
  -5   4   0  520.36   21.03
  -5   4  -1   22.45   14.20
  -5   4  -1   27.94    9.66
  -5   4  -1   30.13    5.69
  -5   4  -2  412.50   14.00
  -5   4  -2  385.80   13.97
  -5   4  -2  384.09   16.18
  -5   4  -2  356.99   13.91
  -5   4  -2  364.60   16.32
  -5   4  -3    1.23    5.79
  -5   4  -3    2.44    5.17
  -5   4  -3   18.34   13.94
  -5   4  -3    5.66    5.47
  -5   4  -3    7.95    9.82
  -5   4  -4  156.14    7.78
  -5   4  -4  174.79    8.19
  -5   4  -4  147.98   12.01
  -5   4  -4  144.09   15.79
  -5   4  -4  167.62    8.37
  -5   4  -5   19.50    5.03
  -5   4  -5    6.95   10.68
  -5   4  -5   24.45    6.24
  -5   4  -6  280.23   11.07
  -5   4  -6  275.44   15.49
  -5   4  -6  279.09   18.19
  -5   4  -7   32.20   11.25
  -5   4  -7   25.27    6.74
  -5   4  -7   16.36   13.69
  -5   4  -8  151.95   15.23
   5  -4   8  137.39   16.43
  -5   4  -8  163.26   13.21
  -5   4  -9    6.98   12.07
  -5   4  -9    1.45    6.47
   5  -4   9   -7.43   14.28
  -5   4  -9    8.62   10.70
  -5   4 -10   19.96   11.18
  -5   4 -10   19.23    6.28
   5  -4  10   10.01   13.82
  -5   4 -10   17.84   10.34
  -5   4 -11   -7.87    9.14
  -5   4 -11   -5.91    9.28
  -5   4 -11    4.23    5.67
  -5   4 -12   16.10    7.87
  -5   4 -12   21.46    5.18
  -5   4 -13    3.06    4.07
  -5   3  13   -2.01    9.09
  -5   3  12   25.09   11.94
  -5   3  11    0.55   13.62
  -5   3  11   -3.80    6.37
  -5   3  10   -6.84   14.99
  -5   3  10   -4.24    6.81
  -5   3   9    8.10   15.76
  -5   3   9   -6.49    6.88
  -5   3   8  -13.77   16.37
  -5   3   7    7.97    4.89
  -5   3   7   -0.48   16.47
  -5   3   6   58.97    5.27
  -5   3   6   67.21    5.88
  -5   3   6   47.19   11.69
  -5   3   5    8.61    4.93
  -5   3   5    9.49    5.44
  -5   3   5   16.01   17.57
  -5   3   5   -8.91   11.48
  -5   3   4   10.29    5.58
  -5   3   4    3.63    4.98
  -5   3   4   14.00   11.36
  -5   3   4   12.01   15.08
  -5   3   4   14.18   11.04
  -5   3   3   34.69    5.77
  -5   3   3   27.73    5.45
  -5   3   3   24.21   10.21
  -5   3   3   10.35   13.85
  -5   3   3   17.59   10.73
  -5   3   2    2.44    5.37
  -5   3   2   14.75    9.75
  -5   3   2   16.69   13.65
  -5   3   2    3.87   11.16
  -5   3   1    8.93    5.45
  -5   3   1    3.72    9.52
  -5   3   1   16.91   13.64
  -5   3   1   12.91   12.09
  -5   3   0   44.56    5.61
  -5   3   0   30.19   13.67
  -5   3   0   55.61    9.79
  -5   3  -1    8.10    5.31
  -5   3  -1   -7.26    9.71
  -5   3  -1    4.76   13.76
  -5   3  -2   36.91   13.63
  -5   3  -2   28.36    5.67
  -5   3  -2   24.98    5.34
  -5   3  -2   27.21    5.16
  -5   3  -2   39.30    9.93
  -5   3  -2   43.27   13.53
  -5   3  -3   40.40   15.03
  -5   3  -3   45.24    5.71
  -5   3  -3   38.11   10.26
  -5   3  -3   45.02   14.13
  -5   3  -3   45.63    5.41
  -5   3  -3   51.91    5.75
  -5   3  -4    4.02    5.55
  -5   3  -4    9.78   10.78
  -5   3  -4    4.89   14.07
  -5   3  -4   -0.02    5.46
  -5   3  -4    2.80    4.95
  -5   3  -5  148.86    8.17
  -5   3  -5  141.48   12.85
  -5   3  -5  118.18   15.35
  -5   3  -5  153.80    7.40
  -5   3  -5  133.99    7.11
  -5   3  -6    8.03    6.04
  -5   3  -6   11.25   11.65
  -5   3  -6   -0.36   13.61
  -5   3  -6    9.17    4.47
  -5   3  -7   36.03   13.51
  -5   3  -7   65.98    6.84
  -5   3  -7   50.57   12.19
  -5   3  -8    2.68   12.18
  -5   3  -8    6.28    6.28
  -5   3  -8   11.55   11.57
  -5   3  -9    1.35   11.25
  -5   3  -9   10.74    6.22
  -5   3  -9   11.46   11.27
  -5   3 -10  -10.18    9.55
  -5   3 -10   -3.12   10.55
  -5   3 -10   11.05    6.01
  -5   3 -11   -7.33    9.57
  -5   3 -11    2.91    5.34
  -5   3 -12   13.35    7.96
  -5   3 -12   14.79    4.78
  -5   3 -13    3.77    3.64
  -5   2  14    3.41    8.90
  -5   2  13    2.95   11.52
  -5   2  12   16.13   13.74
  -5   2  12   26.22    7.13
  -5   2  11   20.63   15.38
  -5   2  11   16.71    7.47
  -5   2  10   61.70   16.52
  -5   2  10   26.47    7.73
  -5   2   9   27.87   16.93
  -5   2   9   15.97    7.59
  -5   2   8   64.18   18.39
  -5   2   8  133.79    8.94
  -5   2   7  107.79    5.75
  -5   2   7   92.58    8.08
  -5   2   6  278.20   10.37
  -5   2   6  300.08   11.07
  -5   2   5  122.07   12.94
  -5   2   5  134.07    6.85
  -5   2   5  138.23    7.42
  -5   2   5   98.42   15.18
  -5   2   5  118.34   16.57
  -5   2   4  285.01   16.46
  -5   2   4  348.62   12.51
  -5   2   4  348.53   12.20
  -5   2   4  259.52   18.38
  -5   2   4  254.69   18.75
  -5   2   3   33.14   10.88
  -5   2   3   26.03   13.59
  -5   2   3   45.48   13.68
  -5   2   3   40.55    5.87
  -5   2   3   42.88    5.60
  -5   2   2  267.01   16.05
  -5   2   2  262.37   16.51
  -5   2   2  293.27   17.37
  -5   2   1   94.03   12.62
  -5   2   1  116.35   10.56
  -5   2   1  111.48   13.79
  -5   2   1  111.13    6.88
  -5   2   1  118.78    6.91
  -5   2   0  201.75   14.12
  -5   2   0  214.80   12.25
  -5   2   0  192.66    8.75
  -5   2  -1  110.01   13.41
  -5   2  -1  126.76    6.90
  -5   2  -1  135.04    7.09
  -5   2  -1  113.73    6.28
  -5   2  -1  124.69   11.03
  -5   2  -1  115.91   13.98
  -5   2  -2   72.16   13.89
  -5   2  -2   59.17    5.72
  -5   2  -2   65.95    6.01
  -5   2  -2   58.11    5.37
  -5   2  -2   69.34   10.61
  -5   2  -2   73.26   13.66
  -5   2  -3   34.09   15.28
  -5   2  -3   35.74    5.56
  -5   2  -3   29.76    5.20
  -5   2  -3   27.00   10.88
  -5   2  -3   28.38   13.78
  -5   2  -3   28.16    5.25
  -5   2  -4  297.07   10.75
  -5   2  -4  263.68   10.74
  -5   2  -4  275.47   15.40
  -5   2  -4  269.85   17.47
  -5   2  -4  273.12   11.22
  -5   2  -5    9.83    4.67
  -5   2  -5   13.15    5.04
  -5   2  -5   -2.85   11.92
  -5   2  -5   13.33    5.76
  -5   2  -5    8.24   13.65
  -5   2  -6  631.44   24.98
  -5   2  -6  660.98   22.02
  -5   2  -7    8.94   12.15
  -5   2  -7    5.72    6.10
  -5   2  -7    6.23   12.25
  -5   2  -8   86.71   12.66
  -5   2  -8   89.80    7.24
  -5   2  -9   15.15   11.69
  -5   2  -9    3.00    6.01
  -5   2 -10   18.31   10.79
  -5   2 -10   26.22    5.83
  -5   2 -11    4.08    9.37
  -5   2 -11    2.64    4.91
  -5   2 -12   41.44    7.98
  -5   2 -12   48.80    4.80
  -5   2 -13    1.93    7.30
  -5   1  15    5.61    8.70
  -5   1  14   18.48   11.14
  -5   1  14   32.08    6.12
  -5   1  13    0.24   13.41
  -5   1  13    8.71    7.00
  -5   1  12   62.38   15.89
  -5   1  12   47.89    8.21
  -5   1  11   -8.34   16.82
  -5   1  11    6.06    7.95
  -5   1  10   29.58   17.47
  -5   1  10   17.47    8.09
  -5   1   9   -1.47   17.56
  -5   1   9    1.11    7.84
  -5   1   8    8.03   17.78
  -5   1   8   32.49    7.88
  -5   1   7   24.08    4.57
  -5   1   7   21.47   16.82
  -5   1   7   25.33    7.43
  -5   1   6  104.20    8.01
  -5   1   6  113.30    6.43
  -5   1   6  120.46    7.13
  -5   1   6  131.14   13.83
  -5   1   6  126.27   16.67
  -5   1   6  116.36   13.53
  -5   1   5    9.06    5.68
  -5   1   5   11.99    5.09
  -5   1   5    6.96   15.13
  -5   1   5    9.62   12.35
  -5   1   5    5.23   13.11
  -5   1   4   73.45    6.03
  -5   1   4   88.10    6.81
  -5   1   4   46.80   14.62
  -5   1   4   55.07   12.36
  -5   1   4   44.23   13.57
  -5   1   3  126.00    6.84
  -5   1   3   83.13   13.15
  -5   1   2   16.03   11.47
  -5   1   2   10.65    5.36
  -5   1   1    5.97   10.89
  -5   1   1   -7.29   11.76
  -5   1   1    4.12    5.29
  -5   1   0   14.19    5.36
  -5   1   0    5.27    9.46
  -5   1   0    9.73   11.64
  -5   1   0   25.74   12.27
  -5   1  -1   24.84    4.32
  -5   1  -1   32.41    5.42
  -5   1  -1   27.67    5.53
  -5   1  -1   10.12   10.97
  -5   1  -1   19.56   12.55
  -5   1  -1    8.20   12.77
  -5   1  -2    9.46    4.52
  -5   1  -2    8.91    5.19
  -5   1  -2   11.96    5.38
  -5   1  -2    3.62   13.70
  -5   1  -2   17.82   13.01
  -5   1  -3  180.42    7.70
  -5   1  -3  162.84    7.59
  -5   1  -3  136.46   14.74
  -5   1  -3  132.72    7.57
  -5   1  -4   12.04    5.01
  -5   1  -4   11.25   11.96
  -5   1  -4   -0.99   13.21
  -5   1  -4    7.09    5.24
  -5   1  -5  147.41    6.69
  -5   1  -5  115.81   13.59
  -5   1  -5  124.82    7.71
  -5   1  -5  108.45   14.15
  -5   1  -6  -11.52   12.64
  -5   1  -6    2.33    5.75
  -5   1  -6    4.38   12.07
  -5   1  -7   10.52   12.15
  -5   1  -7   15.40    5.93
  -5   1  -7    2.88   11.07
  -5   1  -8    7.41   12.04
  -5   1  -8    5.44    5.82
  -5   1  -9    3.62   11.55
  -5   1  -9    3.42    5.57
  -5   1 -10   10.25   10.39
  -5   1 -10   -0.22    5.19
  -5   1 -11    7.65    9.00
  -5   1 -11    4.90    4.53
  -5   1 -12    2.11    7.14
  -5   1 -12    4.84    8.68
  -5   1 -12    2.04    3.69
  -5   0  15    5.75   10.02
  -5   0  15    3.13    5.46
  -5   0  14   49.14   13.17
  -5   0  14   56.13    7.38
  -5   0  13    8.42   14.86
  -5   0  13    4.96    7.83
  -5   0  12  120.03   17.65
  -5   0  12  144.07   10.23
  -5   0  11   17.34   17.49
  -5   0  11    7.52    8.54
  -5   0  10   14.15   18.61
  -5   0  10  119.48    9.63
  -5   0   9   23.35   18.10
  -5   0   9   46.14    8.56
  -5   0   8   82.90    5.24
  -5   0   8   59.70   17.51
  -5   0   8   80.22    8.80
  -5   0   7  145.54    7.06
  -5   0   7  152.68    9.39
  -5   0   7  153.43   17.46
  -5   0   6  192.63    8.11
  -5   0   6  171.49    9.64
  -5   0   6  170.21   15.05
  -5   0   6  192.39   13.28
  -5   0   5    0.66    6.58
  -5   0   5   -6.55   12.68
  -5   0   5   -3.95   12.58
  -5   0   5    3.78    5.68
  -5   0   5    1.14    5.09
  -5   0   5    6.24   10.38
  -5   0   4  308.61   11.70
  -5   0   4  307.62   14.35
  -5   0   3   -2.56    9.55
  -5   0   3    2.87    6.95
  -5   0   3   14.56   10.97
  -5   0   2   74.80    6.35
  -5   0   2   66.34   11.15
  -5   0   2   76.41   11.85
  -5   0   2   80.35   10.08
  -5   0   2   82.57    7.71
  -5   0   1    9.73    5.48
  -5   0   1   10.83    9.21
  -5   0   1   13.49   11.00
  -5   0   1    9.15   11.69
  -5   0   1   11.70    9.66
  -5   0   1   29.50   12.39
  -5   0   0   11.01   11.76
  -5   0   0    4.86   10.37
  -5   0   0    7.41    5.34
  -5   0   0    6.69   11.96
  -5   0   0   15.50   12.47
  -5   0   0    4.97    7.24
  -5   0  -1   21.71    5.47
  -5   0  -1   23.99    5.37
  -5   0  -1   22.84   12.74
  -5   0  -1   26.53   11.72
  -5   0  -1   11.38   12.38
  -5   0  -2   55.25    5.70
  -5   0  -2   67.63   12.99
  -5   0  -2   51.36    4.93
  -5   0  -3   29.00    5.28
  -5   0  -3    9.26   12.56
  -5   0  -3   13.31    4.78
  -5   0  -4  361.64   14.73
  -5   0  -4  366.46   20.09
  -5   0  -5   38.25    4.45
  -5   0  -5   34.96    5.69
  -5   0  -5   27.24   11.77
  -5   0  -6  162.09    8.27
  -5   0  -6  130.81   12.36
  -5   0  -7   33.50    5.92
  -5   0  -8   46.36    6.05
  -5   0  -9    1.78    5.27
  -5   0  -9    3.34   11.12
  -5   0 -10   29.86    5.11
  -5   0 -10   19.72   11.75
  -5   0 -10   20.47   10.26
  -5   0 -11   13.40    4.21
  -5   0 -11   29.45    8.44
  -5   0 -11   11.20    9.75
  -5   0 -12   19.80    6.48
  -5   0 -12   10.64    7.34
  -5  -1  16   -3.49    8.81
  -5  -1  15    4.60    6.27
  -5  -1  15   -4.61   11.58
  -5  -1  14   53.65    7.92
  -5  -1  14   19.82   14.49
  -5  -1  13   -0.72    8.35
  -5  -1  13   14.85   15.96
  -5  -1  12   41.74    9.14
  -5  -1  12   38.24   17.35
  -5  -1  11   24.64    8.95
  -5  -1  11    8.74   17.67
  -5  -1  10   -7.71    8.64
  -5  -1  10   -1.15   17.85
  -5  -1   9   -1.59    8.30
  -5  -1   8    8.55    8.16
  -5  -1   8   11.44    4.51
  -5  -1   7   21.56    5.82
  -5  -1   7   23.08    4.86
  -5  -1   7   24.56    7.81
  -5  -1   7   23.95   12.63
  -5  -1   6   35.95   13.66
  -5  -1   6   32.69   12.14
  -5  -1   6   45.69   10.92
  -5  -1   6   38.26    5.88
  -5  -1   6   39.96    7.41
  -5  -1   6   32.82    6.87
  -5  -1   5  245.39    9.61
  -5  -1   5  203.25   10.51
  -5  -1   5  217.69   12.96
  -5  -1   5  264.88   10.64
  -5  -1   4    6.09    5.32
  -5  -1   4    0.95   10.52
  -5  -1   4    0.63   12.57
  -5  -1   4    0.89    9.61
  -5  -1   4    3.56    7.14
  -5  -1   3   81.93   11.19
  -5  -1   3   87.17   12.79
  -5  -1   3  106.19   12.85
  -5  -1   3  118.49   10.65
  -5  -1   3  118.59    8.33
  -5  -1   2   43.66   12.06
  -5  -1   2   38.57   10.64
  -5  -1   2   44.45   11.65
  -5  -1   2   42.79    9.93
  -5  -1   2   47.69    6.01
  -5  -1   1   23.83   11.59
  -5  -1   1   16.66   10.45
  -5  -1   1   24.06   10.84
  -5  -1   1   24.20    9.93
  -5  -1   1   17.66   12.12
  -5  -1   0   77.91   12.21
  -5  -1   0   72.85   10.72
  -5  -1   0   69.40    7.77
  -5  -1   0   71.39   12.48
  -5  -1   0   52.98   11.52
  -5  -1  -1   13.99    7.06
  -5  -1  -1    3.23    7.84
  -5  -1  -1   -7.13   12.28
  -5  -1  -1   -5.74   11.00
  -5  -1  -1   10.69   11.72
  -5  -1  -2    0.93    8.50
  -5  -1  -2    0.75    5.01
  -5  -1  -2    9.22   13.15
  -5  -1  -2   -5.37   11.45
  -5  -1  -2   13.38   11.65
  -5  -1  -3   89.78    9.82
  -5  -1  -3   80.25    5.66
  -5  -1  -3   62.66   12.66
  -5  -1  -3   52.19    5.33
  -5  -1  -3   52.76   12.03
  -5  -1  -4    2.25    4.87
  -5  -1  -4   -8.88   11.09
  -5  -1  -4    0.47    4.52
  -5  -1  -5    3.31    5.10
  -5  -1  -5   -2.61   10.06
  -5  -1  -6   27.12    5.45
  -5  -1  -7    1.08    5.21
  -5  -1  -8   -4.03    5.33
  -5  -1  -9   -0.81   12.31
  -5  -1  -9    3.20    4.74
  -5  -1 -10   25.52   10.47
  -5  -1 -10   23.68    4.37
  -5  -1 -11    3.26    7.39
  -5  -1 -11   13.49    8.24
  -5  -2  16    9.35    8.46
  -5  -2  16    2.87   10.15
  -5  -2  16   28.10    5.73
  -5  -2  15   22.82   12.85
  -5  -2  15    6.34    6.96
  -5  -2  14   42.33   15.64
  -5  -2  14  102.56    9.07
  -5  -2  13   20.49   17.14
  -5  -2  13    4.38    8.63
  -5  -2  12  157.94   10.46
  -5  -2  12   84.99    7.18
  -5  -2  11   10.86    8.88
  -5  -2  11    6.83    6.05
  -5  -2  10   59.90    9.29
  -5  -2  10   47.67    6.72
  -5  -2   9   61.59    4.75
  -5  -2   9   38.45    6.67
  -5  -2   8  161.09    8.73
  -5  -2   8  154.53   10.30
  -5  -2   7   35.10    8.09
  -5  -2   7   61.92   15.30
  -5  -2   7   36.69   11.99
  -5  -2   7   67.39    7.05
  -5  -2   7   34.05    6.64
  -5  -2   6  350.22   14.46
  -5  -2   6  382.22   13.77
  -5  -2   6  402.30   14.10
  -5  -2   6  365.11   16.47
  -5  -2   6  324.11   19.19
  -5  -2   5    1.16    7.04
  -5  -2   5   -6.95    9.37
  -5  -2   5    7.10    9.86
  -5  -2   5   -0.04   10.55
  -5  -2   5   -7.40   13.61
  -5  -2   5    5.24    5.88
  -5  -2   5    1.62    7.32
  -5  -2   5   -2.81   13.12
  -5  -2   4  184.80   10.34
  -5  -2   4  156.16   11.32
  -5  -2   4  146.51   14.39
  -5  -2   4  152.48    7.92
  -5  -2   4  133.54   13.38
  -5  -2   4  154.66    9.35
  -5  -2   3   19.41    7.68
  -5  -2   3   16.96    8.56
  -5  -2   3    8.65    9.81
  -5  -2   3   13.35   12.55
  -5  -2   3   12.57    9.74
  -5  -2   3    2.26   11.74
  -5  -2   2  103.18   12.28
  -5  -2   2   83.66    6.94
  -5  -2   2   99.15   12.84
  -5  -2   2  102.82   10.62
  -5  -2   2   86.72   11.13
  -5  -2   2   84.32   10.92
  -5  -2   1   13.50   11.32
  -5  -2   1    2.72   11.10
  -5  -2   1   25.48    9.70
  -5  -2   1    2.00   11.45
  -5  -2   1   11.22   11.54
  -5  -2   1    2.04    6.93
  -5  -2   1    3.34   10.00
  -5  -2   0  161.02    9.36
  -5  -2   0  157.86    9.61
  -5  -2   0  137.88   12.73
  -5  -2   0  161.43   12.34
  -5  -2   0  134.21   13.57
  -5  -2  -1   21.74    7.11
  -5  -2  -1   24.42    8.46
  -5  -2  -1   26.01   11.22
  -5  -2  -1    4.00   11.54
  -5  -2  -1    6.72   13.12
  -5  -2  -2  169.48    9.20
  -5  -2  -2  192.22   11.05
  -5  -2  -2  165.12   15.59
  -5  -2  -2  169.32   13.74
  -5  -2  -3   68.58    9.88
  -5  -2  -3   56.15    5.23
  -5  -2  -3   59.17   15.04
  -5  -2  -3   42.02    4.87
  -5  -2  -3   62.13   12.79
  -5  -2  -3   40.54   10.80
  -5  -2  -4  119.72   10.44
  -5  -2  -4   97.79   15.60
  -5  -2  -4   85.50    5.17
  -5  -2  -4   62.82   10.29
  -5  -2  -4   52.75    5.57
  -5  -2  -4  114.45   13.50
  -5  -2  -5  102.74   13.45
  -5  -2  -6   72.17   12.93
  -5  -2  -7    2.58   11.78
  -5  -2  -8   38.09    5.11
  -5  -2  -8   39.35   12.95
  -5  -2  -9    4.58    4.12
  -5  -2  -9    4.45   10.82
  -5  -2 -10   -0.46    3.32
  -5  -2 -10   -4.01    8.85
  -5  -3  17    5.36    8.34
  -5  -3  16    6.24    6.10
  -5  -3  16   -2.98   11.07
  -5  -3  16   -1.53    8.34
  -5  -3  15    7.64    7.37
  -5  -3  14    5.78    8.26
  -5  -3  13    8.84    6.16
  -5  -3  13   11.36    8.86
  -5  -3  12    3.31    6.46
  -5  -3  12    9.58    9.15
  -5  -3  11   51.24    7.21
  -5  -3  11   72.62    9.61
  -5  -3  10    1.22   16.74
  -5  -3  10    7.61    8.70
  -5  -3  10   -2.98    6.72
  -5  -3   9   81.70    7.75
  -5  -3   9   97.23    6.96
  -5  -3   9   88.56    9.47
  -5  -3   8    9.17    8.49
  -5  -3   8   22.82   15.30
  -5  -3   8    9.31   11.29
  -5  -3   8   20.83   12.84
  -5  -3   8   12.09    6.61
  -5  -3   8    7.17    6.81
  -5  -3   7  106.87    9.58
  -5  -3   7  132.95    8.39
  -5  -3   7  119.04   12.08
  -5  -3   7  144.91    8.77
  -5  -3   6   11.42    6.49
  -5  -3   6   11.38    7.83
  -5  -3   6   15.87    7.84
  -5  -3   6    1.48   10.23
  -5  -3   6    6.73   14.59
  -5  -3   6    7.56   10.31
  -5  -3   6   10.49    7.48
  -5  -3   6    0.69   13.52
  -5  -3   5  121.60   12.18
  -5  -3   5  273.61   10.99
  -5  -3   5  236.04   10.03
  -5  -3   5  193.82   16.64
  -5  -3   5  235.70   11.16
  -5  -3   5  216.02   12.85
  -5  -3   5  174.51   14.83
  -5  -3   4    3.80    7.52
  -5  -3   4   11.09    9.88
  -5  -3   4   18.17    9.41
  -5  -3   4   -5.81   13.92
  -5  -3   4    6.31    6.03
  -5  -3   4   32.76    8.42
  -5  -3   4   -6.81   11.46
  -5  -3   3   61.03    6.94
  -5  -3   3   57.98   13.46
  -5  -3   3   67.71   10.32
  -5  -3   3   43.63   11.73
  -5  -3   3   38.99   10.12
  -5  -3   2  137.30   12.67
  -5  -3   2  240.80    9.62
  -5  -3   2  193.77   14.59
  -5  -3   2  167.31    9.63
  -5  -3   2  169.96   13.37
  -5  -3   2  209.52   12.55
  -5  -3   1    6.79   10.37
  -5  -3   1    2.22    7.94
  -5  -3   1    9.74    8.07
  -5  -3   1    7.86    8.03
  -5  -3   1    1.61   12.04
  -5  -3   1    5.68   12.08
  -5  -3   0  200.48   13.51
  -5  -3   0  184.76   11.09
  -5  -3   0  186.17   10.47
  -5  -3   0  161.16   13.72
  -5  -3   0  166.50   14.88
  -5  -3  -1   12.65   13.75
  -5  -3  -1    5.93   11.73
  -5  -3  -1   11.86    9.14
  -5  -3  -1    9.54    7.29
  -5  -3  -1   14.32   11.20
  -5  -3  -2  -18.05   14.39
  -5  -3  -2   -3.36    9.49
  -5  -3  -2   -0.55   12.42
  -5  -3  -2   -2.18    6.67
  -5  -3  -2   -4.11   10.58
  -5  -3  -3    2.52    9.43
  -5  -3  -3   11.96   14.78
  -5  -3  -3    3.96    4.36
  -5  -3  -3    1.89   12.40
  -5  -3  -4    6.81    9.45
  -5  -3  -4   -5.21   12.45
  -5  -3  -5   -5.70   12.44
  -5  -3  -6   59.21   12.34
  -5  -3  -7    9.07   11.34
  -5  -3  -7    8.14   12.80
  -5  -3  -8    4.07   10.16
  -5  -3  -8    8.10   11.31
  -5  -3  -8    9.29    3.99
  -5  -3  -9   -2.22    9.36
  -5  -3  -9    8.42    8.65
  -5  -3 -10    0.79    7.49
  -5  -3 -10   17.78    6.81
  -5  -4  17    3.90    5.00
  -5  -4  16    4.32    6.46
  -5  -4  15   -4.05    7.53
  -5  -4  14  162.72   10.85
  -5  -4  14  156.57    8.63
  -5  -4  13    5.84   16.23
  -5  -4  13    2.19    9.06
  -5  -4  13    1.33    6.66
  -5  -4  12   42.07   16.86
  -5  -4  12   54.77    7.62
  -5  -4  11    1.54   16.38
  -5  -4  11   11.25    7.04
  -5  -4  11    7.32    9.15
  -5  -4  10  108.74    8.41
  -5  -4  10  114.80    6.98
  -5  -4  10  126.37   10.18
  -5  -4   9   -3.36    8.85
  -5  -4   9   -9.42   15.44
  -5  -4   9    7.25   10.92
  -5  -4   9    3.69    6.33
  -5  -4   9   -9.45   11.23
  -5  -4   9    5.93    7.21
  -5  -4   8  392.71   18.55
  -5  -4   8  425.52   16.34
  -5  -4   8  620.71   15.90
  -5  -4   8  330.96   20.23
  -5  -4   8  464.89   15.41
  -5  -4   8  467.48   15.53
  -5  -4   7  165.26   10.54
  -5  -4   7  198.22    9.91
  -5  -4   7  191.12    9.05
  -5  -4   7  152.21   12.67
  -5  -4   7  167.12    9.59
  -5  -4   7  124.09   15.07
  -5  -4   7  166.50   10.22
  -5  -4   6  438.15   15.80
  -5  -4   6  419.98   15.41
  -5  -4   6  413.50   15.53
  -5  -4   6  370.31   17.35
  -5  -4   6  422.10   16.24
  -5  -4   5   87.61    8.33
  -5  -4   5   91.45    7.60
  -5  -4   5   66.65   15.18
  -5  -4   5   88.97    9.25
  -5  -4   5   66.97   10.53
  -5  -4   5   56.17   11.63
  -5  -4   4  333.49   13.31
  -5  -4   4  335.20   12.98
  -5  -4   4  304.59   14.89
  -5  -4   4  283.74   18.25
  -5  -4   4  328.02   12.40
  -5  -4   4  263.47   15.63
  -5  -4   4  283.21   14.08
  -5  -4   3    1.64   10.09
  -5  -4   3   13.39   13.47
  -5  -4   3    3.05    6.82
  -5  -4   3    5.32   10.90
  -5  -4   3    9.72    6.94
  -5  -4   2  563.67   25.35
  -5  -4   2  559.97   22.22
  -5  -4   1   20.65    8.99
  -5  -4   1   31.72   11.16
  -5  -4   1   44.08    7.97
  -5  -4   1   45.18    6.92
  -5  -4   1   19.31   12.63
  -5  -4   1   31.47    8.73
  -5  -4   1   19.23   13.34
  -5  -4   0  661.53   24.74
  -5  -4   0  679.80   25.95
  -5  -4   0  885.76   24.29
  -5  -4   0  444.94   26.09
  -5  -4   0  726.85   24.23
  -5  -4   0  547.51   26.94
  -5  -4  -1  189.64   13.87
  -5  -4  -1  185.93   11.80
  -5  -4  -1  190.37    9.53
  -5  -4  -2  181.66    9.23
  -5  -4  -2  180.30   12.22
  -5  -4  -2  208.91   14.49
  -5  -4  -3  146.13   11.10
  -5  -4  -3  121.02    6.11
  -5  -4  -3  139.91   13.75
  -5  -4  -4  148.22   13.78
  -5  -4  -5   43.98   14.10
  -5  -4  -5   45.08   12.28
  -5  -4  -6   78.48   13.73
  -5  -4  -6  107.01   12.45
  -5  -4  -7   11.45   11.46
  -5  -4  -7    3.46   10.35
  -5  -4  -8   17.39   10.01
  -5  -4  -8   23.21    9.10
  -5  -4  -9    3.95    7.94
  -5  -4  -9    1.66    7.20
  -5  -5  17   -3.22    9.49
  -5  -5  17    9.73    5.41
  -5  -5  16   -2.29   11.84
  -5  -5  16    4.92    6.68
  -5  -5  15   13.14    5.71
  -5  -5  15    3.67   14.06
  -5  -5  15   22.05    7.84
  -5  -5  14    8.08    6.61
  -5  -5  14  -14.49   15.27
  -5  -5  14    7.72    8.69
  -5  -5  13   -4.81    6.98
  -5  -5  13   10.83   15.68
  -5  -5  13    5.79    8.97
  -5  -5  12   30.17    7.60
  -5  -5  12   24.06    9.48
  -5  -5  12   18.07   15.67
  -5  -5  11   94.67    8.20
  -5  -5  11   93.51   10.02
  -5  -5  10   13.61   11.61
  -5  -5  10   19.23   14.92
  -5  -5  10   44.22    7.70
  -5  -5  10   39.72    9.29
  -5  -5  10   36.71    6.29
  -5  -5   9  155.15    8.59
  -5  -5   9   61.58   14.96
  -5  -5   9  107.28    8.55
  -5  -5   9   86.01    9.88
  -5  -5   9   17.02   11.57
  -5  -5   9  110.26    8.17
  -5  -5   8    6.82    7.33
  -5  -5   8   20.83    7.43
  -5  -5   8   10.42    6.23
  -5  -5   8    4.34   10.43
  -5  -5   8    1.55   13.44
  -5  -5   8   13.82    8.00
  -5  -5   8   15.35    8.79
  -5  -5   8  -20.30   11.78
  -5  -5   7   32.20    7.22
  -5  -5   7   31.40    7.78
  -5  -5   7    7.67   12.53
  -5  -5   7   14.03   10.61
  -5  -5   7   37.18    8.56
  -5  -5   7   39.95    7.38
  -5  -5   6    7.05    7.72
  -5  -5   6   -2.02   11.37
  -5  -5   6    7.09    9.96
  -5  -5   6    3.26    8.77
  -5  -5   6    0.34    6.93
  -5  -5   5   60.68    8.13
  -5  -5   5   57.44   10.34
  -5  -5   5   35.67   11.25
  -5  -5   5   68.64    9.32
  -5  -5   5   51.52    7.43
  -5  -5   4  232.47   10.42
  -5  -5   4  146.80   16.24
  -5  -5   4  166.70   12.02
  -5  -5   4  126.44   12.60
  -5  -5   4  112.15   13.13
  -5  -5   4  206.57   10.26
  -5  -5   3   35.96    8.09
  -5  -5   3   43.79    8.01
  -5  -5   3   43.73   14.02
  -5  -5   3   46.33    7.72
  -5  -5   3   48.12   10.43
  -5  -5   3   36.88   10.70
  -5  -5   3   47.66   11.20
  -5  -5   2  314.61   13.06
  -5  -5   2  348.46   13.04
  -5  -5   2  269.24   17.45
  -5  -5   2  318.77   13.95
  -5  -5   2  321.79   15.26
  -5  -5   2  286.03   13.73
  -5  -5   2  231.91   15.35
  -5  -5   1   88.33    8.28
  -5  -5   1  100.82    7.61
  -5  -5   1   83.42    9.22
  -5  -5   1   69.11   11.43
  -5  -5   1   63.78   10.01
  -5  -5   1   61.87   14.43
  -5  -5   1   43.89   11.62
  -5  -5   0   37.71    7.63
  -5  -5   0   34.32    6.44
  -5  -5   0   26.98   11.75
  -5  -5   0   34.53    7.96
  -5  -5   0   34.14   11.74
  -5  -5   0   34.21    9.82
  -5  -5   0   44.81   14.77
  -5  -5  -1   19.66    7.14
  -5  -5  -1   29.37   11.94
  -5  -5  -1   21.14    7.83
  -5  -5  -1   31.57    9.94
  -5  -5  -2   -6.05    6.00
  -5  -5  -2   -5.07   11.78
  -5  -5  -2   -1.94    9.85
  -5  -5  -3  541.91   16.36
  -5  -5  -3  130.77   13.81
  -5  -5  -4    7.61   11.70
  -5  -5  -4    7.78   13.53
[truncated: 70,920 more chars]
